# Supplementary material for: LC–MS peak assignment based on unanimous selection by six machine learning algorithms
Source: Sci Rep. 2021 Dec 3;11:23411. doi: 10.1038/s41598-021-02899-4 (PMC8642397; doi:10.1038/s41598-021-02899-4)
Supplement: Supplementary file 2 — Supplementary Information 2. [file 41598_2021_2899_MOESM2_ESM.py]

#FeatureExtract.py
#"""
#Copyright (c) 2021, Hiroaki Ito, Kitasato University, Kanagawa Japan.
#Released under the MIT license
#https://opensource.org/licenses/mit-license.php
#"""

#Import libraries
import pandas as pd
import openpyxl
import os
import sys
import pathlib as ptl
import numpy as np
import math
import copy
import warnings

#Extract start and end points of MS peaks from raw data
def find_arg(array,num,minmax=False):
    array_=array-num
    idx=np.argmin(np.abs(array_))
    if minmax==False:
        return idx
    if minmax==True:
        try:
            return idx+1
        except:
            print('find_arg warning')
            return idx

#------- Extraction of features of each precursors --------#
def DDA_data(row):
    try:
        if row['StartTime']==0 and row['EndTime']==0:
            return [np.array([0,0.1,0.2]),np.array([0,0,0]),0,0,0.1,0,0,0,0]

        RT_array=np.array(row['Raw RT'].split(',')).astype(float)
        Intensity_array=np.array(row['Raw Intensity'].split(',')).astype(float)
    except:
        return [np.array([0,0.1,0.2]),np.array([0,0,0]),0,0,0.1,0,0,0,0]
    
    if Intensity_array[len(Intensity_array)-1]=='' or len(RT_array)!=len(Intensity_array):
        Intensity_array[len(Intensity_array)-1]=0
    
    # Get intensity and retention time
    try:
        RT_Int=pd.DataFrame({'Raw RT':RT_array,'Raw Intensity':Intensity_array},columns=['Raw RT','Raw Intensity'])
        RT_Int=RT_Int[find_arg(RT_Int['Raw RT'],row['StartTime']):find_arg(RT_Int['Raw RT'],row['EndTime'],minmax=True)].reset_index(drop=True)
    except:
        return [np.array([0,0.1,0.2]),np.array([0,0,0]),0,0,0.1,0,0,0,0]
    
    if row['StartTime']<row['EndTime']:
        Max_intensity=RT_Int['Raw Intensity'].max()
        area=RawArea(RT_Int)
    else:
        Max_intensity=0
        area=0
    # Get S/N ratio, retention time at Max Intensity, & count no. of pcik miss
    SN,Max_RT,pick_miss=Features_DDA(Max_intensity,row['StartTime'],row['EndTime'],RT_Int)
    # Calc Jagging Peak
    jag=jagging_score(Max_intensity,RT_Int['Raw Intensity'])
    # Max_Intensity/(2*Area)=RT(FWHM)
    if Max_intensity>0:
        FWHM=2*area/Max_intensity
    else:
        FWHM=0
    
    return [np.array(RT_Int['Raw RT']),np.array(RT_Int['Raw Intensity']),Max_intensity,area,Max_RT,pick_miss,SN,jag,FWHM]

#----- Calc Signal to Noise,  retention time at Max Intensity, & no. of pick miss -----#
def Features_DDA(Max_int,start,end,Row):
    try:
        PickMiss_value=0
        #S/N ratio
        SN=Max_int/1e6
    
        if Max_int==0:
            Max_RT=(start+end)/2
        else:
            #PickMiss means Intensity at integral boundaries/Max of Intensity
            Max_RT=Row[Row['Raw Intensity']==Max_int].iloc[0,0]
            if Row.iloc[0,1]>=Max_int/10:
                PickMiss_value=PickMiss_value+Row.iloc[0,1]/Max_int
            if Row.iloc[len(Row.index)-1,1]>=Max_int/10:
                PickMiss_value=PickMiss_value+Row.iloc[len(Row.index)-1,1]/Max_int
        return SN,Max_RT,PickMiss_value
    except:
        return 0,(start+end)/2,0

#-----Jagging Peak Score-----#
def jagging_score(Max_int,Srs):
    try:
        j=0
        sz=Srs.size
        for i in range(sz):
            if Srs.iloc[i]>Max_int/2:
                break
            j=j+1
    
        k=Srs.size-1
        for i in range(sz-1,0,-1):
            if Srs.iloc[i]>Max_int/2:
                break
            k=k-1
        df_jag=Srs.iloc[j:k+1].copy()
        #Calc JagScore
        jag_score=df_jag[df_jag<Max_int/2].size+df_jag[df_jag==0].size
        return jag_score
    except:
        return 0

def RawArea(df):
    try:
        #Integral of Intensity from raw data
        srs_rt_f=df['Raw RT'][1:].reset_index(drop=True)
        srs_rt_l=df['Raw RT'][:len(df.index)-1].reset_index(drop=True)
        srs_rt_diff=(srs_rt_f-srs_rt_l)*60
        srs_int_f=df['Raw Intensity'][1:].reset_index(drop=True)
        srs_int_l=df['Raw Intensity'][:len(df.index)-1].reset_index(drop=True)
        srs_int_diff=(srs_int_f+srs_int_l)/2
        area=(srs_rt_diff*srs_int_diff).sum()
        return area
    except:
        return 0
#--------------------------------------#


#------- Extract features of each peptide (each charge states)-------#
def PeptideGroup_DDA(row):
    sum_int=row['Max_Intensity'].sum()
    sum_area=row['MS1 RawArea'].sum()
    RT_std=row['RT(Max Intensity)'].std()
    SN=row['Signal to Noise'].iloc[0]
    PickMiss=row['PickMiss'].sum()
    jagging=row['jagging score'].sum()
    FWHM_std=row['FWHM'].std()

    precursor_count=len(row['Raw Intensity'].index)
    if precursor_count<=1:
        return [precursor_count,0,sum_int,sum_area,SN,PickMiss,jagging,0,0,0,0,0,0,1,0,0,1]
    if row['Raw Intensity'].iloc[0].shape[0]==0:
        return [precursor_count,-1,0,0,SN,PickMiss,jagging,0,0,0,0,0,0,1,0,0,1]
    
    #Peak idotp(Weighted by sum intensity)
    ip=idotp(row['Max_Intensity'],row['Isotope Dist Proportion'],row['Raw Intensity'],precursor_count)
    
    #Pearson shape similarity
    p0_1,p0_2,p1_2,wp_mean,p_cv=pearson_shape(row['Max_Intensity'],row['Raw Intensity'],row['MS1 RawArea']
                                ,sum_area,precursor_count)

    #Calclulate the shape similarity using normalized cross-correlation
    xcorr,coelution_array=CrossCorr(row['Max_Intensity'],row['Raw Intensity'],row['MS1 RawArea']
                                ,sum_area,precursor_count)
    
    #Calculate co-elution
    nC2=(precursor_count*(precursor_count-1))/2
    coelution_cnt=coelution_count(coelution_array)/nC2
    coelution_mean=coelution_array-coelution_array.mean()
    coelution_score=np.abs(coelution_mean).mean()
    
    return [precursor_count,RT_std,sum_int,sum_area,SN,PickMiss,jagging,FWHM_std,ip,
            p0_1,p0_2,p1_2,wp_mean,p_cv,xcorr,coelution_score,coelution_cnt]

#Calculate peason product-moment correlation coefficient
def pearson_shape(Max_int,Raw_int,Area,sum_area,cnt):
    try:
        p_mean=0
        wp_mean=0
        _Raw_int=Raw_int.copy()
        for i in range(cnt):
            # if no. of point is larger than 4, return it as error 
            if len(_Raw_int.iloc[i])<4:
                return 0,0,0,0,0
            if Max_int.iloc[i]!=0:
                _Raw_int.iloc[i]=_Raw_int.iloc[i]/Max_int.iloc[i]
            else:
                pass
        p_array=np.empty(0)
        wp_array=np.empty(0)
        for i in range(cnt):
            for j in range(i+1,cnt,1):
                if Max_int.iloc[i]!=0 and Max_int.iloc[j]!=0:
                    coef=np.corrcoef(_Raw_int.iloc[i],_Raw_int.iloc[j])[0,1]
                    wcoef=coef*(Area.iloc[i]+Area.iloc[j])
                    p_array=np.append(p_array,coef)
                    wp_array=np.append(wp_array,wcoef)
                else:
                    p_array=np.append(p_array,0)
                    wp_array=np.append(wp_array,0)
        if cnt==2:
            p_array=np.append(p_array,0)
            wp_array=np.append(wp_array,0)

        if np.average(p_array)!=0:
            p_cv=np.std(p_array)/np.average(p_array)
        else:
            p_cv=1
        
        if sum_area>0:
            for wp in wp_array:
                wp_mean=wp_mean+wp/((cnt-1)*sum_area)
        return p_array[0],p_array[1],p_array[2],wp_mean,p_cv
    except:
        return 0,0,0,0,0

#Calculate idotP
def idotp(Max_int,IsotopeDistProportion,Raw_int,cnt):
    try:
        warnings.simplefilter('ignore')
        if cnt<=2:
            return 0
        for i in range(cnt):
            if Max_int.iloc[i]==0:
                return 0
        
        dist_array=np.array([x for x in IsotopeDistProportion])
        for i in range(cnt):
            dist_array[i]=dist_array[i]/IsotopeDistProportion.iloc[0]

        dist_sqrt=math.sqrt(dist_array.sum())
        for i,x in enumerate(dist_array):
            dist_array[i]=math.sqrt(x)/dist_sqrt
        n_array=np.array([x for x in Raw_int])
        n_sum=np.sum(n_array,axis=0)
        r_array=n_array.copy()
        for i,n in enumerate(n_array):
            if i==0:
                r_array[0]=np.where(r_array[0]==0,0,1.0)
            r_array[i]=n/n_array[0]
            r_array[i]=np.where(r_array[i]==np.inf,0,r_array[i])
            r_array[i][np.isnan(r_array[i])]=0
    
        r_sqrt=np.sqrt(np.sum(r_array,axis=0))
        for i,r in enumerate(r_array):
            r_array[i]=np.sqrt(r)/r_sqrt
            r_array[i]=np.where(r_array[i]==np.inf,0,r_array[i])
            r_array[i][np.isnan(r_array[i])]=0
    
        a_cos=np.arccos(np.dot(dist_array,r_array))
        a_cos=1-2*a_cos/np.pi
        if np.max(a_cos)==0:
            return 0
        else:
            return np.median(a_cos)
    except:
        return 0

#-----Normalization of peak intensities for calculating cross-correlations -----#
def CrossCorr(Max_int,Raw_int,Area,sum_area,cnt):
    #Calculate (x-µ)/sigma 
    try:
        _Raw_int=Raw_int.copy()
        for i in range(cnt):
            # return error if less than 4
            if len(_Raw_int.iloc[i])<4:
                return 0,np.array([0])
            if Max_int.iloc[i]!=0:
                _Raw_int.iloc[i]=(_Raw_int.iloc[i]-_Raw_int.iloc[i].mean())/_Raw_int.iloc[i].std()
            else:
                pass
        #Calculate Co-elution score & shape similarity
        coelution_array=np.empty(0)
        xcorr_array=np.empty(0)

        for i in range(cnt):
            for j in range(i+1,cnt,1):
                xcorr=np.correlate(_Raw_int.iloc[i],_Raw_int.iloc[j],'full')
                coelution_array=np.append(coelution_array,xcorr.argmax())
                xcorr=xcorr*(Area.iloc[i]+Area.iloc[j])
                xcorr_array=np.append(xcorr_array,xcorr.max())
        
        wxcorr_mean=0
        if sum_area>0:
            for wx in xcorr_array:
                wxcorr_mean=wxcorr_mean+wx/((cnt-1)*sum_area)

        return wxcorr_mean,coelution_array
    except:
        return 0,np.array([0])

#------Count of no. of Co-elution-------#
def coelution_count(narray):
    try:
        narray=narray.astype(int)
        num_bin=np.bincount(narray)
        num_mode=np.argmax(num_bin)
        return np.sum(narray==num_mode)
    except:
        return 0
#------------------------------------------#

if __name__=='__main__':
    #Filepath=file_path
    #Export file folder path=folder
    folder="C:\\Users\\Develop\\machine_for_paper"
    file_path="C:\\Users\\Develop\\machine_for_paper\\ForPaper_DDA_rawdata_ml1to1_ml1to2_ml1to5.csv"
    df=pd.read_csv(file_path)
    print("Execute FeatureExtract.py")
    df.rename(columns={df.columns[0]:'ProteinName',df.columns[1]:'Isotope Label Type'
                        ,df.columns[2]:'Isotope Dist Index'
                        ,df.columns[3]:'Isotope Dist Proportion',df.columns[4]:'Modified Sequence'
                        ,df.columns[5]:'Precursor Charge'},inplace=True)
    srs_label_type=df.loc[:,'ProteinName']+df.loc[:,'Isotope Label Type']+\
                                df.loc[:,'Modified Sequence']+df.loc[:,'Precursor Charge'].astype(str)
    # Store the intensity within integrated section
    df_int=pd.DataFrame([])

    imp_file=int((len(df.columns)-1)/5-1)
    
    df.insert(0,'Peptide:z_file',srs_label_type)
    
    cnt=7
    cycle=6
    df_integrate=pd.DataFrame()
    df_seq=df['Peptide:z_file'].copy()
    names1=[]
    for i in range(imp_file):
        names1.append(df.columns[7+i*6])
        names1[i]=names1[i][:names1[i].find(' ')]
    
    for i in names1:
        
        df['Peptide:z_file']=df_seq+'_'+str(i)
        
        df_=df.loc[:,:'Precursor Charge'].copy()
        
        df_RawInfo=df.iloc[:,cnt:cnt+cycle]
        
        df_=pd.concat([df_,df_RawInfo],axis=1,sort=False)
        df_.rename(columns={df_.columns[7]:'idotp',df_.columns[8]:'AverageMassError(ppm)',df_.columns[9]:'StartTime',df_.columns[10]:'EndTime',
                        df_.columns[11]:'Raw RT',df_.columns[12]:'Raw Intensity'},inplace=True)
        df_integrate=pd.concat([df_integrate,df_],axis=0,sort=False).reset_index(drop=True)
        cnt=cnt+cycle
    
    nan_cnt=0
    #------return to 0 if the value is #N/A(Nan) -------#
    if df_integrate.isnull().values.sum()!=0:
        df_nan=df_integrate[df_integrate.isnull().any(axis=1)==True]
        nan_list=df_nan.iloc[:,0].unique()
        nan_cnt=1
        error_sen_eng='Warning: Including missing value.\n'\
        'Replace all missing value to 0.\n'\
        'Display peptides with missing value.\n'
        print(error_sen_eng)
        print(nan_list)
        df_integrate=df_integrate.fillna(0)
    #---------------------------------------------------# 

    #-------Check dupulication of peptide sequence---------#
    df_replicate=df_integrate['Peptide:z_file'].value_counts().value_counts()
    if df_replicate.shape[0]!=1:
        error_sen_eng='Warning : Overlapping peptides\n'\
        'Imported peptides are overlapped,so they are duplicated.'
        print(error_sen_eng)
        df_integrate=df_integrate.drop_duplicates()
    #------------------------------# 
    
    df_integrate['Raw Intensity']=df_integrate.apply(DDA_data,axis=1)
    
    #---------Output Feature Score---------#
    df_integrate['Raw RT']=df_integrate['Raw Intensity'].apply(lambda x:x[0])
    df_integrate['Max_Intensity']=df_integrate['Raw Intensity'].apply(lambda x:x[2])
    df_integrate['MS1 RawArea']=df_integrate['Raw Intensity'].apply(lambda x:x[3])
    df_integrate['RT(Max Intensity)']=df_integrate['Raw Intensity'].apply(lambda x:x[4])
    df_integrate['PickMiss']=df_integrate['Raw Intensity'].apply(lambda x:x[5])
    df_integrate['Signal to Noise']=df_integrate['Raw Intensity'].apply(lambda x:x[6])
    df_integrate['jagging score']=df_integrate['Raw Intensity'].apply(lambda x:x[7])
    df_integrate['FWHM']=df_integrate['Raw Intensity'].apply(lambda x:x[8])
    df_integrate['Raw Intensity']=df_integrate['Raw Intensity'].apply(lambda x:x[1])

    #Output the rawdata of each MS peak chosen by Skyline
    join_path1=ptl.Path(folder,'DDA_Integrate_Each.xlsx')
    file_cnt=1
    if os.path.exists(join_path1)==False:
        df_integrate.to_excel(join_path1)
    else:
        while(os.path.exists(join_path1)==True):
            filename_rep='DDA_Integrate_Each('+str(file_cnt)+').xlsx'
            file_cnt=file_cnt+1
            join_path1=ptl.Path(folder,filename_rep)
        df_integrate.to_excel(join_path1)
    
    df_group=df_integrate.groupby('Peptide:z_file',sort=False).apply(PeptideGroup_DDA).reset_index()

    #---------Feature Score Output---------#
    df_group.rename(columns={df_group.columns[1]:'PeptideGroup'},inplace=True)
    df_group['PrecursorCount']=df_group['PeptideGroup'].apply(lambda x:x[0])
    df_group['RT_std']=df_group['PeptideGroup'].apply(lambda x:x[1])
    df_group['PeptideSumIntensity']=df_group['PeptideGroup'].apply(lambda x:x[2])
    df_group['PeptideSumArea']=df_group['PeptideGroup'].apply(lambda x:x[3])
    df_group['MonoIso SN']=df_group['PeptideGroup'].apply(lambda x:x[4])
    df_group['Sum PickMiss']=df_group['PeptideGroup'].apply(lambda x:x[5])
    df_group['Sum jagscore']=df_group['PeptideGroup'].apply(lambda x:x[6])
    df_group['FWHM_std']=df_group['PeptideGroup'].apply(lambda x:x[7])
    df_group['Peak idotp']=df_group['PeptideGroup'].apply(lambda x:x[8])
    df_group['PearsonCorr 1to2']=df_group['PeptideGroup'].apply(lambda x:x[9])
    df_group['PearsonCorr 1to3']=df_group['PeptideGroup'].apply(lambda x:x[10])
    df_group['PearsonCorr 2to3']=df_group['PeptideGroup'].apply(lambda x:x[11])
    df_group['PearsonCorr WeightedMean']=df_group['PeptideGroup'].apply(lambda x:x[12])
    df_group['PearsonCorr CV']=df_group['PeptideGroup'].apply(lambda x:x[13])
    df_group['Weighted XCorr']=df_group['PeptideGroup'].apply(lambda x:x[14])
    df_group['CoelutionScore']=df_group['PeptideGroup'].apply(lambda x:x[15])
    df_group['CoelutionCount']=df_group['PeptideGroup'].apply(lambda x:x[16])

    df_merge=pd.merge(df_integrate,df_group,on='Peptide:z_file',how='left')
    df_merge=df_merge.drop(['Raw RT','Raw Intensity','PeptideGroup'],axis=1)
    #Output information about isotopes of each peptide    
    join_path1=ptl.Path(folder,'DDA_Merge.xlsx')
    file_cnt=1
    if os.path.exists(join_path1)==False:
        df_merge.to_excel(join_path1)
    else:
        while(os.path.exists(join_path1)==True):
            filename_rep='DDA_Merge('+str(file_cnt)+').xlsx'
            file_cnt=file_cnt+1
            join_path1=ptl.Path(folder,filename_rep)
        df_merge.to_excel(join_path1)
    
    df_Eval=df_merge.drop(['Isotope Dist Index','Isotope Dist Proportion',
                           'StartTime','EndTime','Max_Intensity','MS1 RawArea',
                           'RT(Max Intensity)','PickMiss','Signal to Noise',
                          'jagging score','FWHM'],axis=1).drop_duplicates(subset=['Peptide:z_file']).reset_index(drop=True)
    
    #Output the precursor ions for ML
    join_path1=ptl.Path(folder,'DDA_Integrate_machine.xlsx')
    file_cnt=1
    if os.path.exists(join_path1)==False:
        df_Eval.to_excel(join_path1)
    else:
        while(os.path.exists(join_path1)==True):
            filename_rep='DDA_Integrate_machine('+str(file_cnt)+').xlsx'
            file_cnt=file_cnt+1
            join_path1=ptl.Path(folder,filename_rep)
        df_Eval.to_excel(join_path1)
    
    if nan_cnt==1:
        join_path1=ptl.Path(folder,'DDA_Integrate_MissingPeptides.xlsx')
        file_cnt=1
        if os.path.exists(join_path1)==False:
            df_nan.to_excel(join_path1)
        else:
            while(os.path.exists(join_path1)==True):
                filename_rep='DDA_Integrate_MissingPeptides('+str(file_cnt)+').xlsx'
                file_cnt=file_cnt+1
                join_path1=ptl.Path(folder,filename_rep)
            df_nan.to_excel(join_path1)

    print("FeatureExtract.py is over")
