# Supplementary material for: LC–MS peak assignment based on unanimous selection by six machine learning algorithms
Source: Sci Rep. 2021 Dec 3;11:23411. doi: 10.1038/s41598-021-02899-4 (PMC8642397; doi:10.1038/s41598-021-02899-4)
Supplement: Supplementary file 4 — Supplementary Information 4. [file 41598_2021_2899_MOESM4_ESM.zip]

Archive with 1 entries (1 files):
- Skyline_OutPut_File.csv
