# Supplementary material for: LC–MS peak assignment based on unanimous selection by six machine learning algorithms
Source: Sci Rep. 2021 Dec 3;11:23411. doi: 10.1038/s41598-021-02899-4 (PMC8642397; doi:10.1038/s41598-021-02899-4)
Supplement: Supplementary file 5 — Supplementary Information 5. [file 41598_2021_2899_MOESM5_ESM.skyr]

<?xml version="1.0"?>
<views>
  <view name="ReportFile_Templete" rowsource="pwiz.Skyline.Model.Databinding.Entities.Transition" sublist="" uimode="proteomic">
    <column name="Precursor.Peptide.Protein.Name" />
    <column name="Precursor.IsotopeLabelType" />
    <column name="IsotopeDistIndex" />
    <column name="IsotopeDistProportion" />
    <column name="Precursor.ModifiedSequence" />
    <column name="Precursor.Charge" />
    <column name="Results!*.Value.PrecursorResult.IsotopeDotProduct" />
    <column name="Results!*.Value.PrecursorResult.AverageMassErrorPPM" />
    <column name="Results!*.Value.StartTime" />
    <column name="Results!*.Value.EndTime" />
    <column name="Results!*.Value.Chromatogram.RawData.Times" />
    <column name="Results!*.Value.Chromatogram.RawData.Intensities" />
  </view>
</views>
