# Supplementary material for: LC–MS peak assignment based on unanimous selection by six machine learning algorithms
Source: Sci Rep. 2021 Dec 3;11:23411. doi: 10.1038/s41598-021-02899-4 (PMC8642397; doi:10.1038/s41598-021-02899-4)
Supplement: Supplementary file 6 — Supplementary Information 6. [file 41598_2021_2899_MOESM6_ESM.xlsx]

## Sheet: Sheet2
	Peptide:z_file	ProteinName	Isotope Label Type	Modified Sequence	Precursor Charge	idotp	AverageMassError(ppm)	PrecursorCount	RT_std	PeptideSumIntensity	PeptideSumArea	MonoIso SN	Sum PickMiss	Sum jagscore	FWHM_std	Peak idotp	PearsonCorr 1to2	PearsonCorr 1to3	PearsonCorr 2to3	PearsonCorr WeightedMean	PearsonCorr CV	Weighted XCorr	CoelutionScore	CoelutionCount	Evaluation
2	peptide1lightRPIHLSFDVDGLDPAFTPATGTPVLGGLSYR4_Qhi047_005_itoh_TryLys_0o034ug_3uL_T30	peptide1	light	RPIHLSFDVDGLDPAFTPATGTPVLGGLSYR	4	0.955384	-4.11059	3	0.012338	195867880	6.96381e+08	42.1331	2.34868	0	0.560359	0.781196	0.935697	0.758081	0.894201	0.871521	0.0879416	10.4582	0	1	0
4	peptide1lightLTLYDIAHTPGVAADLSHIETR4_Qhi047_005_itoh_TryLys_0o034ug_3uL_T30	peptide1	light	LTLYDIAHTPGVAADLSHIETR	4	0.989812	-0.332127	3	0	1060633800	5.25757e+09	319.611	0.15641	0	0.611963	0.946225	0.987136	0.994665	0.99566	0.992191	0.00383447	12.8985	0	1	1
19	peptide1lightEC[+57]C[+57]HGDLLEC[+57]ADDRAELAK3_Qhi047_005_itoh_TryLys_0o034ug_3uL_T30	peptide1	light	EC[+57]C[+57]HGDLLEC[+57]ADDRAELAK	3	0.977149	-0.300208	3	0.0156635	160320430	1.3835e+09	54.735	0.271688	1	1.45015	0.950903	0.93589	0.935538	0.937728	0.936415	0.00102551	29.9653	0	1	1
23	peptide1lightSPWSM[+16]DENLMHISYEAGILENPK3_Qhi047_005_itoh_TryLys_0o034ug_3uL_T30	peptide1	light	SPWSM[+16]DENLMHISYEAGILENPK	3	0.968935	0.644553	3	0.00639127	94362520	3.63248e+08	21.158	1.00566	2	0.473842	0.924586	0.71769	0.765556	0.885564	0.794773	0.0894275	9.20201	0.444444	0.666667	1
27	peptide1lightVHLTGINVNPNALFPPVEFPAPR3_Qhi047_005_itoh_TryLys_0o034ug_3uL_T30	peptide1	light	VHLTGINVNPNALFPPVEFPAPR	3	0.975755	0.454121	3	0	147606250	5.36266e+08	45.3297	0	1	1.33422	0.453451	0.950655	0.940022	0.931008	0.940192	0.00853756	11.2823	0	1	1
29	peptide1lightHAMNLEAVNTYEGTHDIHALILGR4_Qhi047_005_itoh_TryLys_0o034ug_3uL_T30	peptide1	light	HAMNLEAVNTYEGTHDIHALILGR	4	0.996527	-0.818337	3	0.0182192	335577240	2.27581e+09	96.9127	0	1	0.792952	0.882792	0.958944	0.969856	0.967208	0.965176	0.0048141	39.5722	0	1	1
30	peptide1lightLHGGTPANFLDVGGGATVQQVTEAFK3_Qhi047_005_itoh_TryLys_0o034ug_3uL_T30	peptide1	light	LHGGTPANFLDVGGGATVQQVTEAFK	3	0.95867	-0.0459879	3	0.0247553	84053450	3.30973e+08	20.2674	1.53926	0	0.649889	0.937719	0.812936	0.735387	0.749185	0.767627	0.0441054	6.14102	0	1	0
40	peptide1lightGLIAAIC[+57]AGPTALLAHEVGFGC[+57]K3_Qhi047_005_itoh_TryLys_0o034ug_3uL_T30	peptide1	light	GLIAAIC[+57]AGPTALLAHEVGFGC[+57]K	3	0.995399	-0.329491	3	0.0125225	138737020	7.72668e+08	46.5262	0.331673	0	0.755894	0.946698	0.894756	0.909738	0.928128	0.910792	0.0149832	10.9295	0	1	1
43	peptide1lightGKLPPGPTPLPIIGNILQINVK3_Qhi047_005_itoh_TryLys_0o034ug_3uL_T30	peptide1	light	GKLPPGPTPLPIIGNILQINVK	3	0.958417	-3.46053	3	0.0362154	142094540	7.01144e+08	35.0725	1.97005	0	0.701933	0.89781	0.933152	0.796542	0.920411	0.888887	0.0697503	10.0041	0.444444	0.666667	0
44	peptide1lightKPLVIIAEDVDGEALSTLVLNR3_Qhi047_005_itoh_TryLys_0o034ug_3uL_T30	peptide1	light	KPLVIIAEDVDGEALSTLVLNR	3	0.992427	-0.616677	3	0.00646632	308325000	1.64649e+09	94.3834	0.245437	0	0.551343	0.969991	0.990998	0.976987	0.975367	0.981463	0.00715322	14.722	0	1	1
54	peptide1lightMIGLDHPLIPVQHQYVVTSTIPEVK4_Qhi047_005_itoh_TryLys_0o034ug_3uL_T30	peptide1	light	MIGLDHPLIPVQHQYVVTSTIPEVK	4	0.992497	-0.076067	3	0.0121648	273358190	2.01601e+09	66.271	0	0	1.46998	0.912369	0.980366	0.982773	0.979988	0.980956	0.0012576	31.3906	0	1	1
63	peptide1lightKYTPEQVAMATVTALHR4_Qhi047_005_itoh_TryLys_0o034ug_3uL_T30	peptide1	light	KYTPEQVAMATVTALHR	4	0.997349	-0.708183	3	0.00646632	631152300	6.34988e+09	226.554	0	1	1.22969	0.95327	0.986671	0.986102	0.992288	0.988249	0.00282487	58.3067	0	1	1
69	peptide1lightFRENVQDVLPTLPNPDDYFLLR3_Qhi047_005_itoh_TryLys_0o034ug_3uL_T30	peptide1	light	FRENVQDVLPTLPNPDDYFLLR	3	0.971013	-1.40234	3	0	103498080	3.42876e+08	24.3852	0.567218	0	0.931991	0.880506	0.959067	0.917723	0.926733	0.934524	0.0189955	7.47619	0	1	1
70	peptide1lightKPTQQEAYQVHVGTMR3_Qhi047_005_itoh_TryLys_0o034ug_3uL_T30	peptide1	light	KPTQQEAYQVHVGTMR	3	0.964599	-0.932748	3	0.0108097	40281380	1.62595e+08	14.8078	0	1	1.42958	0.856967	0.854609	0.795027	0.931523	0.856798	0.0649403	11.1384	0	1	1
72	peptide1lightTVAGIIVEPIQSEGGDNHASDDFFR3_Qhi047_005_itoh_TryLys_0o034ug_3uL_T30	peptide1	light	TVAGIIVEPIQSEGGDNHASDDFFR	3	0.997715	0.16792	3	0.0179243	71529960	5.06752e+08	22.2384	0	2	0.988457	0.921754	0.848979	0.915514	0.881306	0.880408	0.0308032	25.5318	0	1	1
74	peptide1lightEMEEFVQSSGEHGVVVFSLGSMVK3_Qhi047_005_itoh_TryLys_0o034ug_3uL_T30	peptide1	light	EMEEFVQSSGEHGVVVFSLGSMVK	3	0.997008	-0.73706	3	0.00565803	155923550	7.51806e+08	47.4918	0.104483	0	0.864567	0.87094	0.952579	0.909332	0.909043	0.923812	0.0221461	13.8572	0	1	1
80	peptide1lightHSVNNTYSQFQDEYSLEEVMK3_Qhi047_005_itoh_TryLys_0o034ug_3uL_T30	peptide1	light	HSVNNTYSQFQDEYSLEEVMK	3	0.97577	-0.582506	3	0.00972507	98340900	7.29273e+08	28.7186	0	1	1.13868	0.887862	0.861713	0.86206	0.935171	0.888197	0.038978	32.5387	0.444444	0.666667	1
83	peptide1lightEAGFPPGVVNIVPGFGPTAGAAIASHEGVDK4_Qhi047_005_itoh_TryLys_0o034ug_3uL_T30	peptide1	light	EAGFPPGVVNIVPGFGPTAGAAIASHEGVDK	4	0.988869	-2.41212	3	0.0257383	121065920	4.88126e+08	29.2715	1.58507	1	0.799857	0.95522	0.56238	0.961292	0.569464	0.675768	0.267161	4.73038	0	1	0
84	peptide1lightFLHDPSATQGFVGC[+57]ALSSNIQR3_Qhi047_005_itoh_TryLys_0o034ug_3uL_T30	peptide1	light	FLHDPSATQGFVGC[+57]ALSSNIQR	3	0.990605	-0.567549	3	0	1186170400	9.00857e+09	378.248	0	0	0.4867	0.945	0.995682	0.992996	0.996122	0.995014	0.0013887	39.8006	0	1	1
86	peptide1lightKLNC[+57]QVIGASVDSHFC[+57]HLAWINTPK4_Qhi047_005_itoh_TryLys_0o034ug_3uL_T30	peptide1	light	KLNC[+57]QVIGASVDSHFC[+57]HLAWINTPK	4	0.982898	-1.06116	3	0	312470920	2.61365e+09	72.3777	0.105684	0	1.41883	0.951907	0.944835	0.946891	0.931367	0.940319	0.00731621	28.2096	0	1	1
88	peptide1lightAAVLWELHKPFTIEDIEVAPPK4_Qhi047_005_itoh_TryLys_0o034ug_3uL_T30	peptide1	light	AAVLWELHKPFTIEDIEVAPPK	4	0.996329	-0.456243	3	0	810531700	3.04417e+09	237.861	0	0	0.22982	0.96396	0.976744	0.985579	0.996534	0.986437	0.00820734	12.8237	0	1	1
92	peptide1lightHFVTISSPLATQIPQAVGAAYAAK3_Qhi047_005_itoh_TryLys_0o034ug_3uL_T30	peptide1	light	HFVTISSPLATQIPQAVGAAYAAK	3	0.936457	-1.11854	3	0.0272551	43797710	2.87461e+08	13.0567	2.13324	6	1.43252	0.946473	0.513422	0.310638	0.631058	0.493878	0.272847	11.9	0.444444	0.666667	0
100	peptide1lightMVVNEGADGGQSVYHIHLHVLGGR4_Qhi047_005_itoh_TryLys_0o034ug_3uL_T30	peptide1	light	MVVNEGADGGQSVYHIHLHVLGGR	4	0.963256	1.22916	3	0	136513800	1.0033e+09	40.1895	0	0	2.81291	0.749961	0.954308	0.971403	0.950883	0.957702	0.0093608	30.6465	0	1	1
104	peptide1lightGNDISSGTVLSDYVGSGPPSGTGLHR3_Qhi047_005_itoh_TryLys_0o034ug_3uL_T30	peptide1	light	GNDISSGTVLSDYVGSGPPSGTGLHR	3	0.986339	-1.05921	3	0.009457	92992190	7.80348e+08	28.3681	0	9	1.01104	0.912434	0.903822	0.902772	0.891712	0.899227	0.00609072	33.2714	0	1	1
114	peptide1lightRGFEVVYMTEPIDEYC[+57]VQQLK3_Qhi047_005_itoh_TryLys_0o034ug_3uL_T30	peptide1	light	RGFEVVYMTEPIDEYC[+57]VQQLK	3	0.973653	0.712288	3	0.00977454	98478520	6.23861e+08	32.4742	0	0	0.872202	0.565774	0.9654	0.944758	0.968497	0.959987	0.010981	27.8396	0	1	1
115	peptide1lightAFQFVETHGEVC[+57]PANWTPESPTIKPSPTASK4_Qhi047_005_itoh_TryLys_0o034ug_3uL_T30	peptide1	light	AFQFVETHGEVC[+57]PANWTPESPTIKPSPTASK	4	0.975021	-0.0580371	3	0.0216737	97350240	8.84107e+08	25.5061	0	4	3.92519	0.901556	0.900476	0.930528	0.954029	0.930564	0.023609	37.2225	0	1	1
121	peptide1lightAATFGLILDDVSLTHLTFGK3_Qhi047_005_itoh_TryLys_0o034ug_3uL_T30	peptide1	light	AATFGLILDDVSLTHLTFGK	3	0.975081	-1.00021	3	4.35117e-15	74125530	2.16198e+08	18.1506	0.672635	0	0.86234	0.933098	0.91054	0.745878	0.934186	0.869139	0.0969895	6.08398	0	1	1
127	peptide1lightENPTTFMGHYLHEVAR4_Qhi047_005_itoh_TryLys_0o034ug_3uL_T30	peptide1	light	ENPTTFMGHYLHEVAR	4	0.995353	-0.649939	3	0.0109927	1016711200	1.3838e+10	403.668	0	0	1.21397	0.974253	0.995617	0.990761	0.993989	0.993635	0.00203142	65.5799	0	1	1
128	peptide1lightQAHLC[+57]VLASNC[+57]DEPMYVK3_Qhi047_005_itoh_TryLys_0o034ug_3uL_T30	peptide1	light	QAHLC[+57]VLASNC[+57]DEPMYVK	3	0.969972	-0.532037	3	0.0297104	69832750	4.66022e+08	23.781	0	1	0.862732	0.644184	0.859332	0.839018	0.901372	0.866964	0.0299638	26.06	0.444444	0.666667	1
133	peptide1lightKADC[+57]TITMADSDLLALMTGK3_Qhi047_005_itoh_TryLys_0o034ug_3uL_T30	peptide1	light	KADC[+57]TITMADSDLLALMTGK	3	0.992064	-0.687077	3	0	1511376600	5.86427e+09	501.996	0	0	0.333488	0.986383	0.998095	0.996827	0.999358	0.998113	0.00103519	10.9792	0	1	1
134	peptide1lightRPWIVGDESIVSLMK3_Qhi047_005_itoh_TryLys_0o034ug_3uL_T30	peptide1	light	RPWIVGDESIVSLMK	3	0.989473	-0.00385416	3	0	85383320	4.07062e+08	34.4375	0	0	0.225197	0.902612	0.938782	0.973885	0.981447	0.962324	0.0192683	10.5856	0	1	1
138	peptide1lightLAGATYMDIHQAGGGINFTVEHTR4_Qhi047_005_itoh_TryLys_0o034ug_3uL_T30	peptide1	light	LAGATYMDIHQAGGGINFTVEHTR	4	0.988107	-1.3231	3	0.00890851	137382250	1.03577e+09	39.6309	0.102618	0	0.687923	0.954976	0.938806	0.963241	0.948589	0.949466	0.0105674	23.7366	0	1	1
145	peptide1lightLDNASAFQGAVISPHYDSLLVK3_Qhi047_005_itoh_TryLys_0o034ug_3uL_T30	peptide1	light	LDNASAFQGAVISPHYDSLLVK	3	0.990944	0.103988	3	0.00562917	307274000	2.48616e+09	97.6167	0.278657	0	0.661692	0.948732	0.989142	0.988406	0.990007	0.989212	0.000661448	29.6763	0	1	1
151	peptide1lightHGILATQVVALTLMK2_Qhi047_005_itoh_TryLys_0o034ug_3uL_T30	peptide1	light	HGILATQVVALTLMK	2	0.986986	0.120524	3	0.0058832	57149710	4.72369e+08	25.7425	0.456314	2	2.84746	0.901666	0.942798	0.883672	0.897468	0.911862	0.0278164	28.2677	0	1	1
157	peptide1lightAAQIGAHTLSGAC[+57]LDPAAFK3_Qhi047_005_itoh_TryLys_0o034ug_3uL_T30	peptide1	light	AAQIGAHTLSGAC[+57]LDPAAFK	3	0.985165	-0.68959	3	0.0137653	128671240	8.43202e+08	46.0082	0.14455	0	1.21271	0.952045	0.929566	0.908182	0.9389	0.926148	0.0138925	20.3753	0	1	1
159	peptide1lightRDPLHEELLGQGC[+57]VFQER4_Qhi047_005_itoh_TryLys_0o034ug_3uL_T30	peptide1	light	RDPLHEELLGQGC[+57]VFQER	4	0.979424	-0.397219	3	0.0158716	174128640	1.41469e+09	59.1051	0.829012	1	1.30468	0.932252	0.95038	0.942993	0.923846	0.939708	0.011907	20.6736	0	1	1
162	peptide1lightVETGVLKPGMVVTFAPVNVTTEVK4_Qhi047_005_itoh_TryLys_0o034ug_3uL_T30	peptide1	light	VETGVLKPGMVVTFAPVNVTTEVK	4	0.993565	0.0800319	3	0.00944678	118445850	9.60776e+08	33.2054	0	1	0.708378	0.951443	0.958266	0.959649	0.957903	0.958549	0.000784903	37.3834	0	1	1
168	peptide1lightEVNENFAIDLIAQQPVNEVEHR3_Qhi047_005_itoh_TryLys_0o034ug_3uL_T30	peptide1	light	EVNENFAIDLIAQQPVNEVEHR	3	0.975338	0.0839645	3	0.0122918	65433090	2.91671e+08	18.8606	0.25957	0	0.974369	0.863745	0.798494	0.877564	0.911208	0.860145	0.0547812	7.79172	0.444444	0.666667	1
172	peptide1lightITSEELHYFVQNHFTSAR4_Qhi047_005_itoh_TryLys_0o034ug_3uL_T30	peptide1	light	ITSEELHYFVQNHFTSAR	4	0.986264	-0.272938	3	0.00575041	157510760	1.28396e+09	53.449	0	0	0.885525	0.95333	0.971301	0.948057	0.951264	0.957896	0.0107484	33.5264	0	1	1
177	peptide1lightMLRPLNELLPLAYIEDPKK4_Qhi047_005_itoh_TryLys_0o034ug_3uL_T30	peptide1	light	MLRPLNELLPLAYIEDPKK	4	0.945827	-0.703491	3	0.00863139	86354290	4.32253e+08	21.948	0	0	2.36451	0	0.941153	0.931256	0.928028	0.933823	0.00598177	15.875	0	1	1
182	peptide1lightVSVVLGGDHSLAVGSISGHAR4_Qhi047_005_itoh_TryLys_0o034ug_3uL_T30	peptide1	light	VSVVLGGDHSLAVGSISGHAR	4	0.99579	-0.438875	3	0.00774804	1501123000	1.23329e+10	553.924	0	0	0.320838	0.98039	0.992215	0.994742	0.995965	0.994153	0.00157047	26.8421	0	1	1
184	peptide1lightTSHAAPAATSGFVGAVGHK4_Qhi047_005_itoh_TryLys_0o034ug_3uL_T30	peptide1	light	TSHAAPAATSGFVGAVGHK	4	0.990888	-1.56076	3	0.0130036	127287700	6.6316e+08	45.6549	0	0	1.87794	0.920597	0.982394	0.902136	0.955438	0.950351	0.0352279	17.1063	0	1	1
187	peptide1lightHNHQGFGAGNFNSLFK3_Qhi047_005_itoh_TryLys_0o034ug_3uL_T30	peptide1	light	HNHQGFGAGNFNSLFK	3	0.98961	-0.624138	3	0.00852933	246521400	1.8189e+09	99.9566	0	0	0.286837	0.930444	0.983891	0.97071	0.957907	0.972163	0.0109272	31.1092	0	1	1
188	peptide1lightGLILLIDHSQDIQLQSGLK3_Qhi047_005_itoh_TryLys_0o034ug_3uL_T30	peptide1	light	GLILLIDHSQDIQLQSGLK	3	0.972323	-0.806183	3	0.00471695	83963820	5.61904e+08	29.3293	0.34219	0	1.50093	0.926818	0.942938	0.915696	0.962409	0.940704	0.0203736	24.4583	0	1	1
190	peptide1lightIDGNLVIRPYTPVSSDDDK3_Qhi047_005_itoh_TryLys_0o034ug_3uL_T30	peptide1	light	IDGNLVIRPYTPVSSDDDK	3	0.970923	-0.183305	3	0.0210617	91143870	1.0263e+09	36.3782	0.632238	1	4.6821	0.90672	0.779304	0.694077	0.896155	0.795178	0.104874	27.8981	0.444444	0.666667	1
195	peptide1lightKSDIYVC[+57]MISFAHNVAAQGK3_Qhi047_005_itoh_TryLys_0o034ug_3uL_T30	peptide1	light	KSDIYVC[+57]MISFAHNVAAQGK	3	0.917611	-6.2365	3	0.0811714	43503720	3.94621e+08	14.4698	0.128907	3	7.09613	0.726382	0.471811	0.874785	0.469542	0.567264	0.31468	20.1548	4.22222	0.333333	0
199	peptide1lightGNLPPGPTPLPIIGNYHLIDMK3_Qhi047_005_itoh_TryLys_0o034ug_3uL_T30	peptide1	light	GNLPPGPTPLPIIGNYHLIDMK	3	0.958571	0.162043	3	0.0101787	169235360	8.02506e+08	55.4403	0	0	0.814591	0.912303	0.973955	0.952375	0.933885	0.954469	0.0171748	13.3626	0	1	1
200	peptide1lightRIPGGPQMIQLSLDGK2_Qhi047_005_itoh_TryLys_0o034ug_3uL_T30	peptide1	light	RIPGGPQMIQLSLDGK	2	0.9955	-0.418032	3	0	183089250	1.8181e+09	81.0557	0	2	1.23683	0.962124	0.978754	0.975122	0.976718	0.977031	0.00152144	38.1042	0	1	1
201	peptide1lightRIPGGPQMIQLSLDGK3_Qhi047_005_itoh_TryLys_0o034ug_3uL_T30	peptide1	light	RIPGGPQMIQLSLDGK	3	0.996872	-0.192718	3	0.0162357	977476500	1.01842e+10	399.798	0	0	0.679988	0.98121	0.994386	0.985817	0.986133	0.989303	0.00401233	38.5828	0	1	1
203	peptide1lightGIYETPAGTILYHAHLDIEAFTMDR4_Qhi047_005_itoh_TryLys_0o034ug_3uL_T30	peptide1	light	GIYETPAGTILYHAHLDIEAFTMDR	4	0.943375	-2.57913	3	0.0136428	84916850	5.53354e+08	25.5868	0.101203	9	1.68899	0.794173	0.901846	0.787679	0.935054	0.876389	0.0721474	16.6514	0	1	0
204	peptide1lightAGVSISVVHGNLSEEAANQMR3_Qhi047_005_itoh_TryLys_0o034ug_3uL_T30	peptide1	light	AGVSISVVHGNLSEEAANQMR	3	0.963661	-0.334352	3	0.0305017	46417280	2.53676e+08	20.1152	0	0	1.29201	0.89245	0.849656	0.875489	0.866697	0.863213	0.0124127	14.6746	0	1	1
206	peptide1lightHFRDEELSC[+57]SVLELK3_Qhi047_005_itoh_TryLys_0o034ug_3uL_T30	peptide1	light	HFRDEELSC[+57]SVLELK	3	0.988374	-0.484481	3	0.0161831	265586910	2.06565e+09	112.618	0	0	0.89746	0.94282	0.990641	0.985121	0.991043	0.989048	0.00273186	37.5838	0	1	1
208	peptide1lightDFASC[+57]HLAQAPNHVVVSR3_Qhi047_005_itoh_TryLys_0o034ug_3uL_T30	peptide1	light	DFASC[+57]HLAQAPNHVVVSR	3	0.993328	-0.231428	3	0.0112651	167093150	1.06516e+09	63.8255	0	0	1.07036	0.947918	0.985266	0.974558	0.975797	0.979032	0.0048876	24.4758	0	1	1
210	peptide1lightKVETDHIVTAVGLEPNVELAK3_Qhi047_005_itoh_TryLys_0o034ug_3uL_T30	peptide1	light	KVETDHIVTAVGLEPNVELAK	3	0.967688	-0.595432	3	0.0286867	41682711	2.8502e+08	15.4673	0	2	0.885224	0.646251	0.919939	0.831478	0.861054	0.874068	0.0422228	21.8517	0	1	1
213	peptide1lightRLFLHESIHNEVVDR4_Qhi047_005_itoh_TryLys_0o034ug_3uL_T30	peptide1	light	RLFLHESIHNEVVDR	4	0.750876	-2.06821	3	0.0408408	220407250	2.07963e+09	64.489	0	1	8.17079	0.535684	0.971311	0.156477	0.143602	0.317753	0.913615	24.9974	3.11111	0.333333	0
216	peptide1lightGFGFVTYSC[+57]VEEVDAAMC[+57]ARPHK4_Qhi047_005_itoh_TryLys_0o034ug_3uL_T30	peptide1	light	GFGFVTYSC[+57]VEEVDAAMC[+57]ARPHK	4	0.97381	-0.242665	3	0.00463035	36519880	1.27245e+08	13.2549	2.22369	7	1.03242	0.913361	0.431959	0.245658	0.608038	0.432041	0.345258	6.81521	0.444444	0.666667	0
219	peptide1lightFALPSPQHILGLPIGQHIYLSTR4_Qhi047_005_itoh_TryLys_0o034ug_3uL_T30	peptide1	light	FALPSPQHILGLPIGQHIYLSTR	4	0.992664	-1.33153	3	0.0136486	193054020	1.14021e+09	58.1152	0	1	1.21836	0.956894	0.924977	0.927094	0.964384	0.940028	0.0192779	16.9205	0	1	1
220	peptide1lightILQAC[+57]GGHSLGAYSISSGIQPIREDVAQYIER4_Qhi047_005_itoh_TryLys_0o034ug_3uL_T30	peptide1	light	ILQAC[+57]GGHSLGAYSISSGIQPIREDVAQYIER	4	0.815813	-8.70241	3	0.0200393	98459240	4.50298e+08	11.2752	0	0	0.90334	0	0.958397	0.660974	0.676032	0.715281	0.178787	12.4747	0.444444	0.666667	0
222	peptide1lightNQTAEKEEFEHQQK3_Qhi047_005_itoh_TryLys_0o034ug_3uL_T30	peptide1	light	NQTAEKEEFEHQQK	3	0.996535	0.656357	3	0	184053080	5.4031e+08	76.949	0	0	0.071704	0.973365	0.999468	0.995237	0.991648	0.995886	0.00321069	6.9712	0	1	1
223	peptide1lightNQTAEKEEFEHQQK4_Qhi047_005_itoh_TryLys_0o034ug_3uL_T30	peptide1	light	NQTAEKEEFEHQQK	4	0.976055	-0.144741	3	0	115704450	3.12389e+08	51.9096	0	0	0.126672	0.691293	0.996757	0.998481	0.993022	0.996257	0.00228736	6.9738	0	1	1
226	peptide1lightAVLGMAAAAEELLAQHLVQGVISVPK4_Qhi047_005_itoh_TryLys_0o034ug_3uL_T30	peptide1	light	AVLGMAAAAEELLAQHLVQGVISVPK	4	0.955435	-0.109365	3	0	15013226	5.24982e+07	2.97216	0	3	1.0851	0.427836	0.933153	0.780734	0.797598	0.840536	0.0814946	11.7675	0	1	1
230	peptide1lightELGEHGLYEYTELK3_Qhi047_005_itoh_TryLys_0o034ug_3uL_T30	peptide1	light	ELGEHGLYEYTELK	3	0.985204	-0.62888	3	0.00893738	611249400	4.96786e+09	259.027	0	0	0.703884	0.964098	0.993619	0.991372	0.990335	0.991983	0.00138197	33.7274	0	1	1
237	peptide1lightRVHQEIDEVIGHVR4_Qhi047_005_itoh_TryLys_0o034ug_3uL_T30	peptide1	light	RVHQEIDEVIGHVR	4	0.967479	-1.04746	3	0.029909	87226640	5.39732e+08	36.6354	0	2	2.38843	0.851199	0.930853	0.739345	0.717822	0.814225	0.120294	23.0623	0.444444	0.666667	1
238	peptide1lightTPVGFIGLGNMGNPMAK2_Qhi047_005_itoh_TryLys_0o034ug_3uL_T30	peptide1	light	TPVGFIGLGNMGNPMAK	2	0.989971	-0.995262	3	0.00471695	119230570	7.68259e+08	46.6808	1.04309	0	1.53329	0.94672	0.961779	0.855865	0.871761	0.901039	0.0520212	20.7239	0	1	1
241	peptide1lightVASEQSSHATC[+57]TVGVWIDAGSR3_Qhi047_005_itoh_TryLys_0o034ug_3uL_T30	peptide1	light	VASEQSSHATC[+57]TVGVWIDAGSR	3	0.945393	-4.37732	3	0.0238064	100458910	9.33602e+08	42.4077	0.162359	2	1.00315	0.92021	0.934079	0.855905	0.860325	0.887596	0.0405858	32.1521	0.444444	0.666667	1
249	peptide1lightALMLQGVDLLADAVAVTM[+16]GPK3_Qhi047_005_itoh_TryLys_0o034ug_3uL_T30	peptide1	light	ALMLQGVDLLADAVAVTM[+16]GPK	3	0.982078	0.085254	3	0.0105193	45692420	1.60957e+08	16.1055	0	0	0.125524	0.934638	0.956112	0.923225	0.935658	0.939547	0.0144493	7.51638	0	1	1
250	peptide1lightVTPGSTC[+57]AVFGLGGVGLSVIIGC[+57]K3_Qhi047_005_itoh_TryLys_0o034ug_3uL_T30	peptide1	light	VTPGSTC[+57]AVFGLGGVGLSVIIGC[+57]K	3	0.993206	-1.23719	3	4.35117e-15	614868700	2.83877e+09	192.211	0	0	0.296879	0.969416	0.998538	0.995689	0.99729	0.997229	0.00116949	13.9612	0	1	1
253	peptide1lightGSIFNLGSHVLSLEQGNMK3_Qhi047_005_itoh_TryLys_0o034ug_3uL_T30	peptide1	light	GSIFNLGSHVLSLEQGNMK	3	0.977005	0.268997	3	0.00800207	155088120	7.13303e+08	53.5857	0	0	1.36724	0.895893	0.95451	0.977217	0.954645	0.961807	0.0110928	10.5799	0	1	1
258	peptide1lightVAEQTPLTALYVANLIK3_Qhi047_005_itoh_TryLys_0o034ug_3uL_T30	peptide1	light	VAEQTPLTALYVANLIK	3	0.983633	-1.34397	3	4.35117e-15	431195360	1.6361e+09	167.62	0	0	0.285598	0.976839	0.998082	0.999013	0.997069	0.998057	0.000795381	6.9864	0	1	1
259	peptide1lightNQAGYFMLPTVITDIKDESR3_Qhi047_005_itoh_TryLys_0o034ug_3uL_T30	peptide1	light	NQAGYFMLPTVITDIKDESR	3	0.968	-1.56838	3	0.0156346	183790390	9.7433e+08	68.5203	0	0	0.451883	0.639229	0.985701	0.98598	0.991144	0.987522	0.00253398	10.8627	0	1	1
261	peptide1lightLAGLLKPGGHLVTLVTLR4_Qhi047_005_itoh_TryLys_0o034ug_3uL_T30	peptide1	light	LAGLLKPGGHLVTLVTLR	4	0.996412	-0.6	3	0.0189488	255806020	2.12988e+09	98.4585	0	0	0.826131	0.953775	0.976371	0.965655	0.973682	0.972291	0.00468373	34.0302	0	1	1
262	peptide1lightKSDIDEIVLVGGSTR2_Qhi047_005_itoh_TryLys_0o034ug_3uL_T30	peptide1	light	KSDIDEIVLVGGSTR	2	0.973736	0.0144822	3	0	73417100	4.9182e+08	27.9641	0.446168	2	0.929873	0.927429	0.920339	0.86843	0.883339	0.893867	0.0244998	17.8773	0	1	1
269	peptide1lightLKPEQLGDISVGNVLQPGAGAIMAR3_Qhi047_005_itoh_TryLys_0o034ug_3uL_T30	peptide1	light	LKPEQLGDISVGNVLQPGAGAIMAR	3	0.994692	-0.380304	3	0.00733235	171485320	1.2721e+09	51.984	0	2	0.380666	0.95413	0.955456	0.957765	0.95425	0.955733	0.00152586	24.849	0	1	1
274	peptide1lightSLRPGVAIADFVIFPPR3_Qhi047_005_itoh_TryLys_0o034ug_3uL_T30	peptide1	light	SLRPGVAIADFVIFPPR	3	0.981106	-0.380662	3	0.00971681	378102280	1.66562e+09	141.983	0.246021	0	0.981327	0.95735	0.973518	0.966058	0.974559	0.971639	0.00389771	9.71639	0	1	1
282	peptide1lightAIAQSSVIFNPC[+57]LFGR2_Qhi047_005_itoh_TryLys_0o034ug_3uL_T30	peptide1	light	AIAQSSVIFNPC[+57]LFGR	2	0.976906	2.15717	3	0.00765566	79314700	2.55052e+08	30.0839	0.638855	0	0.460413	0.955828	0.915231	0.992042	0.860719	0.922447	0.0583847	4.61224	0	1	1
285	peptide1lightLVQDVANNTNEEAGDGTTTATVLAR3_Qhi047_005_itoh_TryLys_0o034ug_3uL_T30	peptide1	light	LVQDVANNTNEEAGDGTTTATVLAR	3	0.990621	-1.1611	3	0.0136139	155287600	1.2313e+09	46.2885	0	2	0.788069	0.895986	0.914407	0.915949	0.940665	0.923902	0.0130253	31.4127	0	1	1
291	peptide1lightVLVC[+57]GAGPVGMVTLLVAK2_Qhi047_005_itoh_TryLys_0o034ug_3uL_T30	peptide1	light	VLVC[+57]GAGPVGMVTLLVAK	2	0.943222	-1.34531	3	0	947084100	2.28338e+09	383.092	4.67428	0	0.102833	0.980284	0	0	0	0	0	0	0	0.333333	0
292	peptide1lightVLVC[+57]GAGPVGMVTLLVAK3_Qhi047_005_itoh_TryLys_0o034ug_3uL_T30	peptide1	light	VLVC[+57]GAGPVGMVTLLVAK	3	0.908284	-1.28909	3	0	242181570	5.91787e+08	91.4819	4.30352	0	0.0724732	0.98549	0	0	0	0	0	0	0	0.333333	0
294	peptide1lightC[+57]EM[+16]ASTGEVAC[+57]FGEGIHTAFLK3_Qhi047_005_itoh_TryLys_0o034ug_3uL_T30	peptide1	light	C[+57]EM[+16]ASTGEVAC[+57]FGEGIHTAFLK	3	0.942328	-0.777288	3	0.03482	40370114	1.84378e+08	9.89707	0	10	1.6007	0.569962	0.378793	0.327615	0.75542	0.49714	0.39147	14.125	1.11111	0.333333	0
301	peptide1lightQGQYSPMAIEEQVAVIYAGVR3_Qhi047_005_itoh_TryLys_0o034ug_3uL_T30	peptide1	light	QGQYSPMAIEEQVAVIYAGVR	3	0.992908	-1.49704	3	0.00717646	291650730	1.18436e+09	87.9626	0	0	0.360821	0.934422	0.993571	0.979718	0.991698	0.988868	0.00620919	8.89981	0	1	1
307	peptide1lightRPAIFTYHDVGLNYK3_Qhi047_005_itoh_TryLys_0o034ug_3uL_T30	peptide1	light	RPAIFTYHDVGLNYK	3	0.936793	1.55295	3	0.0791492	159247970	1.39793e+09	59.2949	0.13647	2	5.08972	0.888136	0.985017	0.339807	0.311775	0.554454	0.570034	30.2334	4	0.666667	0
321	peptide1lightLILADALC[+57]YAHTFNPK3_Qhi047_005_itoh_TryLys_0o034ug_3uL_T30	peptide1	light	LILADALC[+57]YAHTFNPK	3	0.987352	-0.835793	3	4.35117e-15	434756000	1.71406e+09	165.532	0	0	0.374533	0.922117	0.995806	0.990593	0.989283	0.992213	0.00284032	13.891	0	1	1
332	peptide1lightSTVC[+57]GPESFTPDHKPLMGEAPELR3_Qhi047_005_itoh_TryLys_0o034ug_3uL_T30	peptide1	light	STVC[+57]GPESFTPDHKPLMGEAPELR	3	0.988032	-0.547686	3	0.0218132	46851850	3.75399e+08	14.894	0	9	1.62144	0.881888	0.804022	0.879958	0.77924	0.818387	0.0521869	31.6406	0.666667	0.333333	1
334	peptide1lightGGNVLITDTWISMGQEDEKK3_Qhi047_005_itoh_TryLys_0o034ug_3uL_T30	peptide1	light	GGNVLITDTWISMGQEDEKK	3	0.864184	-4.0404	3	0.0729187	254350050	2.77416e+09	45.5672	0	0	1.74891	0.821553	0.667606	0.48724	0.960716	0.736371	0.276684	41.1396	2.22222	0.333333	0
335	peptide1lightAGASIVGVNC[+57]HFDPSVSLQTVK3_Qhi047_005_itoh_TryLys_0o034ug_3uL_T30	peptide1	light	AGASIVGVNC[+57]HFDPSVSLQTVK	3	0.996885	-0.382989	3	0.0190179	376529300	2.85096e+09	121.1	0	0	0.297059	0.962462	0.988569	0.978188	0.973692	0.980425	0.00635578	28.4323	0	1	1
336	peptide1lightTAVEAADDIISHHLPR3_Qhi047_005_itoh_TryLys_0o034ug_3uL_T30	peptide1	light	TAVEAADDIISHHLPR	3	0.946114	-1.23393	3	0.0184925	57714070	4.72906e+08	21.8631	2.94562	10	3.58777	0.909925	0.799907	0.656413	0.504238	0.668918	0.184729	22.1432	1.33333	0.666667	0
346	peptide1lightILADSINSEVGILC[+57]HALQK3_Qhi047_005_itoh_TryLys_0o034ug_3uL_T30	peptide1	light	ILADSINSEVGILC[+57]HALQK	3	0.977331	-1.17674	3	0.00555411	628263900	1.93636e+09	200.584	0	0	0.669632	0.943486	0.978951	0.987834	0.993592	0.986496	0.0061029	12.8244	0	1	1
350	peptide1lightYHVPVVVVPEGSTSDTQEQAILR3_Qhi047_005_itoh_TryLys_0o034ug_3uL_T30	peptide1	light	YHVPVVVVPEGSTSDTQEQAILR	3	0.981459	-0.65797	3	0.00854132	83386000	5.06311e+08	26.7405	0	2	1.36042	0.623676	0.914653	0.876134	0.933156	0.910442	0.0261596	31.1399	0.444444	0.666667	1
351	peptide1lightTIDWVSFVEVMPQNQK3_Qhi047_005_itoh_TryLys_0o034ug_3uL_T30	peptide1	light	TIDWVSFVEVMPQNQK	3	0.980037	0.296543	3	0.00409919	92433000	3.04248e+08	36.7751	0	0	0.639432	0.789967	0.975288	0.940015	0.987196	0.967967	0.0207061	7.74374	0	1	1
352	peptide1lightAFIVLSPAYASHDPEALTR3_Qhi047_005_itoh_TryLys_0o034ug_3uL_T30	peptide1	light	AFIVLSPAYASHDPEALTR	3	0.801017	0.703081	3	0.0840932	98515710	9.14436e+08	24.673	0.33096	15	5.50083	0.749931	0.849456	-0.193345	-0.189386	0.0410533	3.15378	22.4471	6.44444	0.333333	0
354	peptide1lightKLEAAEDIAYQLSR2_Qhi047_005_itoh_TryLys_0o034ug_3uL_T30	peptide1	light	KLEAAEDIAYQLSR	2	0.965281	-2.67585	3	0.0560409	41014700	2.1113e+08	16.4142	1.15091	12	1.57039	0.786677	0.548297	0.12972	0.323193	0.354837	0.512518	7.70604	2.88889	0.333333	0
357	peptide1lightFNLGLDFPNLPYLIDGSHK3_Qhi047_005_itoh_TryLys_0o034ug_3uL_T30	peptide1	light	FNLGLDFPNLPYLIDGSHK	3	0.993877	-2.70365	3	0.0119281	94355820	3.76543e+08	31.9272	2.23216	0	0.279237	0.875858	0.994679	0.950899	0.963337	0.971278	0.0189968	8.7415	0	1	0
359	peptide1lightKFPVLNPATEEVIC[+57]HVEEGDK4_Qhi047_005_itoh_TryLys_0o034ug_3uL_T30	peptide1	light	KFPVLNPATEEVIC[+57]HVEEGDK	4	0.995087	0.398287	3	0.0232467	132378340	1.4182e+09	40.8811	0	4	0.162094	0.948853	0.948301	0.932891	0.961236	0.948185	0.0122288	40.772	0	1	1
361	peptide1lightILATPPQEDAPSVDIANIR3_Qhi047_005_itoh_TryLys_0o034ug_3uL_T30	peptide1	light	ILATPPQEDAPSVDIANIR	3	0.987145	-0.361468	3	0.00726884	123516520	9.56847e+08	50.8583	0	2	1.78461	0.900926	0.915711	0.951457	0.938548	0.933665	0.0158033	37.356	0.444444	0.666667	1
362	peptide1lightLNEIANLAVNVIPNLSLWEAAK3_Qhi047_005_itoh_TryLys_0o034ug_3uL_T30	peptide1	light	LNEIANLAVNVIPNLSLWEAAK	3	0.975682	0.161491	3	0.0140354	42574100	1.7963e+08	14.5876	0	0	0.283424	0.917354	0.947069	0.94515	0.990172	0.960718	0.021634	12.4893	0	1	1
368	peptide1lightVVYRPEHISFEELLK3_Qhi047_005_itoh_TryLys_0o034ug_3uL_T30	peptide1	light	VVYRPEHISFEELLK	3	0.981409	-1.4108	3	0.022661	82504140	5.46669e+08	33.8891	0.143284	7	0.706526	0.868129	0.850977	0.818527	0.87094	0.847311	0.0255061	30.5032	0	1	1
371	peptide1lightGGNVGINSFGFGGSNVHVILQPNTR3_Qhi047_005_itoh_TryLys_0o034ug_3uL_T30	peptide1	light	GGNVGINSFGFGGSNVHVILQPNTR	3	0.843793	-1.97323	3	0.0521125	62158620	5.91872e+08	15.9546	0	3	6.57252	0	0.901102	0.713139	0.714701	0.757218	0.113666	37.7885	1.77778	0.666667	0
372	peptide1lightNVIIWGNHSSTQYPDVNHAK3_Qhi047_005_itoh_TryLys_0o034ug_3uL_T30	peptide1	light	NVIIWGNHSSTQYPDVNHAK	3	0.998631	-0.159496	3	0	226979520	1.67088e+09	73.0815	0.156044	0	0.419616	0.947553	0.986751	0.974338	0.97326	0.978427	0.00625867	24.4607	0	1	1
373	peptide1lightNVIIWGNHSSTQYPDVNHAK4_Qhi047_005_itoh_TryLys_0o034ug_3uL_T30	peptide1	light	NVIIWGNHSSTQYPDVNHAK	4	0.976589	-1.24081	3	0.0166552	425078200	3.40653e+09	144.951	0	0	1.34599	0.967292	0.987775	0.958512	0.955967	0.968321	0.0149179	24.208	0	1	1
374	peptide1lightAGGLATTGDKDILDIVPTEIHQK3_Qhi047_005_itoh_TryLys_0o034ug_3uL_T30	peptide1	light	AGGLATTGDKDILDIVPTEIHQK	3	0.981491	-0.812013	3	0.01317	279830820	2.20503e+09	97.6555	0	0	1.21544	0.965171	0.966636	0.959077	0.973499	0.966695	0.00609515	27.0674	0	1	1
375	peptide1lightAGGLATTGDKDILDIVPTEIHQK4_Qhi047_005_itoh_TryLys_0o034ug_3uL_T30	peptide1	light	AGGLATTGDKDILDIVPTEIHQK	4	0.99415	-0.297785	3	0.0098496	742591000	6.33651e+09	259.7	0	0	0.8521	0.977814	0.992796	0.98763	0.98819	0.989697	0.00233918	27.7115	0	1	1
379	peptide1lightKLQEGTYVMLAGPNFETVAESR3_Qhi047_005_itoh_TryLys_0o034ug_3uL_T30	peptide1	light	KLQEGTYVMLAGPNFETVAESR	3	0.930442	2.77522	3	0.0146548	51786640	4.55756e+08	18.0623	0	2	8.1594	0.30109	0.625085	0.826878	0.639682	0.680265	0.13178	25.1737	1.33333	0.333333	0
389	peptide1lightRFNSANEDNVTQVR3_Qhi047_005_itoh_TryLys_0o034ug_3uL_T30	peptide1	light	RFNSANEDNVTQVR	3	0.995169	0.6	3	0.00971392	312274010	1.92775e+09	141.531	0	0	0.0816177	0.970896	0.994469	0.983515	0.987478	0.989117	0.00458115	34.6191	0	1	1
390	peptide1lightEKGEFQILLDALDK2_Qhi047_005_itoh_TryLys_0o034ug_3uL_T30	peptide1	light	EKGEFQILLDALDK	2	0.963302	-1.65834	3	0.0149591	135220100	6.60661e+08	58.024	0	0	1.6698	0.889232	0.965636	0.928006	0.914901	0.939823	0.02297	14.0973	0	1	1
391	peptide1lightEKGEFQILLDALDK3_Qhi047_005_itoh_TryLys_0o034ug_3uL_T30	peptide1	light	EKGEFQILLDALDK	3	0.982656	-0.0903937	3	0.0149591	223658990	1.1504e+09	91.4227	0	0	0.520609	0.953339	0.983288	0.979822	0.974023	0.979502	0.00390411	14.6925	0	1	1
398	peptide1lightDELHHSGWNTC[+57]SSC[+57]FGDSTK3_Qhi047_005_itoh_TryLys_0o034ug_3uL_T30	peptide1	light	DELHHSGWNTC[+57]SSC[+57]FGDSTK	3	0.9877	-0.258318	3	0.00718224	127053030	7.10101e+08	43.8621	0	0	0.149152	0.927025	0.958079	0.938106	0.961788	0.953104	0.0109175	18.109	0	1	1
402	peptide1lightASAFALQEQPVVNAVIDDATK3_Qhi047_005_itoh_TryLys_0o034ug_3uL_T30	peptide1	light	ASAFALQEQPVVNAVIDDATK	3	0.90409	-5.70134	3	0.039664	151981020	4.54722e+08	27.5517	1	0	2.25259	0.88205	0.890626	0.116945	0.113862	0.341353	0.977621	8.34543	1.33333	0.333333	0
405	peptide1lightVINEPTAAALAYGLDK3_Qhi047_005_itoh_TryLys_0o034ug_3uL_T30	peptide1	light	VINEPTAAALAYGLDK	3	0.944619	0.119028	3	0.0833208	109273120	7.70335e+08	59.3028	2.43907	18	1.80174	0.904899	0.848266	0.538577	0.802496	0.734282	0.187023	22.0285	0	1	0
408	peptide1lightILTISTLSASHYIVISR3_Qhi047_005_itoh_TryLys_0o034ug_3uL_T30	peptide1	light	ILTISTLSASHYIVISR	3	0.991606	-1.56808	3	0.00554256	85865930	4.69342e+08	27.8528	0.46439	7	1.41237	0.927465	0.812963	0.789565	0.901071	0.833547	0.0575282	20.0061	0.444444	0.666667	1
409	peptide1lightSLNPELGTDADKEQWK3_Qhi047_005_itoh_TryLys_0o034ug_3uL_T30	peptide1	light	SLNPELGTDADKEQWK	3	0.870618	0.435689	3	0.0944726	174606380	1.44094e+09	71.6165	0.505215	3	9.00655	0.716821	0.96899	0.403526	0.39415	0.571179	0.456452	27.0903	6	0.333333	0
411	peptide1lightELLALEVFQVSHPR3_Qhi047_005_itoh_TryLys_0o034ug_3uL_T30	peptide1	light	ELLALEVFQVSHPR	3	0.984396	-1.04547	3	4.35117e-15	674753000	2.44278e+09	285.908	0	0	0.729008	0.973294	0.994833	0.991975	0.98149	0.990098	0.00579746	8.91088	0	1	1
3107	peptide1lightKTDGVYDPVEYEK3_Qhi047_005_itoh_TryLys_0o034ug_3uL_T30	peptide1	light	KTDGVYDPVEYEK	3	0.972162	-0.612669	3	0.0186638	40099012	2.79604e+08	17.203	0.169677	1	2.96215	0.76834	0.81655	0.867597	0.849739	0.841507	0.0250413	23.6591	0.444444	0.666667	1
3115	peptide1lightLVLLELNFLPTTGTK2_Qhi047_005_itoh_TryLys_0o034ug_3uL_T30	peptide1	light	LVLLELNFLPTTGTK	2	0.886456	0.0232624	3	0.0300855	41214470	1.92151e+08	14.2851	1.76301	0	3.30549	0.604665	0.904748	0.199169	0.279116	0.448338	0.684283	7.67122	1.11111	0.333333	0
3130	peptide1lightHEANNLQLK2_Qhi047_005_itoh_TryLys_0o034ug_3uL_T30	peptide1	light	HEANNLQLK	2	0.984277	0.906675	3	0.00637395	38963533	1.34825e+08	23.4827	0.100934	0	0.637733	0.93308	0.94829	0.965332	0.935855	0.951485	0.0127214	12.3693	0	1	1
3134	peptide1lightGIDPFSLDALAK2_Qhi047_005_itoh_TryLys_0o034ug_3uL_T30	peptide1	light	GIDPFSLDALAK	2	0.942849	-1.07107	3	0.0464238	79404550	3.20185e+08	35.8465	1	2	1.0638	0.913158	0.910435	0.283501	0.140649	0.500216	0.75155	6.08976	2.66667	0.666667	0
3138	peptide1lightVQISAVHSEEDIDR3_Qhi047_005_itoh_TryLys_0o034ug_3uL_T30	peptide1	light	VQISAVHSEEDIDR	3	0.859102	-0.510782	3	0.0146549	48755279	3.25207e+08	30.7212	0	2	3.3782	0.719136	0.873876	0.738566	0.59371	0.776494	0.155564	18.7695	0.444444	0.666667	0
3139	peptide1lightFHISAFPTLK2_Qhi047_005_itoh_TryLys_0o034ug_3uL_T30	peptide1	light	FHISAFPTLK	2	0.894499	0.861786	3	0.077187	21824307	1.47522e+08	10.1021	1	25	6.26676	0.755836	0.443818	-0.35031	-0.122909	0.0845711	-34.0733	9.33963	3.11111	0.333333	0
3142	peptide1lightTVTAMDVVYALKR3_Qhi047_005_itoh_TryLys_0o034ug_3uL_T30	peptide1	light	TVTAMDVVYALKR	3	0.931809	-0.337326	3	0.0507845	10348761	5.00206e+07	4.13214	0.609461	11	1.3124	0.469714	0.531532	0.258614	0.454408	0.412869	0.276908	9.70756	1.11111	0.333333	0
3143	peptide1lightLTFDSSFSPNTGK2_Qhi047_005_itoh_TryLys_0o034ug_3uL_T30	peptide1	light	LTFDSSFSPNTGK	2	0.953998	0.0743992	3	0.0160388	51972272	3.818e+08	24.0169	0.2931	4	3.08792	0.922767	0.884587	0.820573	0.82268	0.849639	0.0352385	17.8424	0	1	1
3144	peptide1lightLVPELDTVVPLESSK2_Qhi047_005_itoh_TryLys_0o034ug_3uL_T30	peptide1	light	LVPELDTVVPLESSK	2	0.980666	-0.508391	3	0.0115586	59763240	4.45424e+08	23.9936	0.107872	3	1.90323	0.932911	0.867378	0.889595	0.903045	0.884023	0.0165866	22.1006	0	1	1
3147	peptide1lightTLGPTLGGLLYR2_Qhi047_005_itoh_TryLys_0o034ug_3uL_T30	peptide1	light	TLGPTLGGLLYR	2	0.754347	0.302249	3	0.0117895	11703724	2.17567e+07	5.24852	1.90234	4	1.7961	0.712856	0.0784309	0.58901	0.390411	0.303987	0.595969	3.11831	2.22222	0.666667	0
3150	peptide1lightNIAFFSTNC[+57]VEGTAR2_Qhi047_005_itoh_TryLys_0o034ug_3uL_T30	peptide1	light	NIAFFSTNC[+57]VEGTAR	2	0.905598	1.49486	3	0.029413	26108935	1.50329e+08	9.12485	0	20	2.98797	0.447532	0.261078	0.518162	0.528716	0.411167	0.283847	20.6256	2.44444	0.333333	0
3158	peptide1lightFSGGYPALMDC[+57]MNK2_Qhi047_005_itoh_TryLys_0o034ug_3uL_T30	peptide1	light	FSGGYPALMDC[+57]MNK	2	0.974752	0.275705	3	0.0393223	64301420	8.87336e+08	30.0132	0	2	1.14469	0.685201	0.944875	0.875721	0.870773	0.902098	0.0377054	56.272	0.666667	0.333333	1
3162	peptide1lightFGIEAFSDC[+57]LR2_Qhi047_005_itoh_TryLys_0o034ug_3uL_T30	peptide1	light	FGIEAFSDC[+57]LR	2	0.991908	-0.436985	3	0.0117169	183940610	1.42708e+09	86.778	0	3	0.409224	0.932735	0.985412	0.946494	0.939293	0.960719	0.0211665	38.4288	0	1	1
3166	peptide1lightELAPYDENWFYTR2_Qhi047_005_itoh_TryLys_0o034ug_3uL_T30	peptide1	light	ELAPYDENWFYTR	2	0.984192	0.817011	3	0.00818105	46540855	3.13584e+08	18.2211	0	1	1.29473	0.942338	0.928804	0.829419	0.897243	0.889059	0.046844	15.114	0	1	1
3167	peptide1lightAQIFANSVDNAR2_Qhi047_005_itoh_TryLys_0o034ug_3uL_T30	peptide1	light	AQIFANSVDNAR	2	0.913272	-1.22425	3	0	39048832	2.19157e+08	20.3897	0	10	3.62113	0.697678	0.831018	0.446603	0.436226	0.625146	0.321574	19.5674	0.444444	0.666667	0
3171	peptide1lightSHRPVTLEDLK3_Qhi047_005_itoh_TryLys_0o034ug_3uL_T30	peptide1	light	SHRPVTLEDLK	3	0.975191	-0.993666	3	0.00854709	40287648	2.15948e+08	19.3987	0	1	1.70435	0.755743	0.901336	0.846544	0.883766	0.878801	0.026041	13.182	0	1	1
3186	peptide1lightKLQDQPNIQR2_Qhi047_005_itoh_TryLys_0o034ug_3uL_T30	peptide1	light	KLQDQPNIQR	2	0.898837	-0.545737	3	0.00906786	11351858	4.88714e+07	6.21039	0	1	3.83693	0.747307	0.88272	0.51681	0.481525	0.684614	0.289276	13.1317	0.444444	0.666667	0
3191	peptide1lightIEELQLIVNDK2_Qhi047_005_itoh_TryLys_0o034ug_3uL_T30	peptide1	light	IEELQLIVNDK	2	0.893308	-4.0062	3	0.0438618	31869696	2.30429e+08	17.561	0.878744	11	0.417352	0.583707	0.45757	0.704296	0.423892	0.546582	0.236488	17.3646	1.11111	0.333333	0
3192	peptide1lightEAFEEAGVLLLRPR3_Qhi047_005_itoh_TryLys_0o034ug_3uL_T30	peptide1	light	EAFEEAGVLLLRPR	3	0.945838	-0.585689	3	0.0309218	16048590	1.1181e+08	6.99629	0	5	2.91648	0.705483	0.660302	0.673776	0.746725	0.687732	0.054736	14.929	0.444444	0.666667	0
3198	peptide1lightIFSSEHDIFR2_Qhi047_005_itoh_TryLys_0o034ug_3uL_T30	peptide1	light	IFSSEHDIFR	2	0.939921	-0.446256	3	0.00853132	67290630	4.18306e+08	31.1254	0.874677	5	3.31422	0.874962	0.638978	0.443425	0.133978	0.437785	0.512765	14.7966	0.666667	0.333333	0
3199	peptide1lightIFSSEHDIFR3_Qhi047_005_itoh_TryLys_0o034ug_3uL_T30	peptide1	light	IFSSEHDIFR	3	0.981318	-1.03778	3	0.0175255	170294530	1.31304e+09	84.6455	0.355141	5	0.749687	0.95562	0.93385	0.835895	0.903678	0.895471	0.0459641	22.3868	0	1	1
3207	peptide1lightLFIGGLNTETNEK2_Qhi047_005_itoh_TryLys_0o034ug_3uL_T30	peptide1	light	LFIGGLNTETNEK	2	0.925962	-1.34567	3	0.0223261	18917551	9.66451e+07	7.91913	0	5	4.44798	0.483152	0.753872	0.506556	0.527812	0.61816	0.187747	16.0733	0.444444	0.666667	0
3209	peptide1lightAKPAETPAPAHK3_Qhi047_005_itoh_TryLys_0o034ug_3uL_T30	peptide1	light	AKPAETPAPAHK	3	0.977655	-1.42446	3	0	36043594	7.2923e+07	18.0461	0	0	0.164645	0.837881	0.999659	0.998816	0.997615	0.99889	0.000839829	4.99445	0	1	1
3221	peptide1lightGWFEPIVEDMHR3_Qhi047_005_itoh_TryLys_0o034ug_3uL_T30	peptide1	light	GWFEPIVEDMHR	3	0.981075	-0.410428	3	0.00965	99122300	6.97972e+08	38.8208	0	5	1.35008	0.906659	0.972398	0.85895	0.886622	0.9134	0.053309	31.0556	0	1	1
3228	peptide1lightKMGVPYC[+57]IIK3_Qhi047_005_itoh_TryLys_0o034ug_3uL_T30	peptide1	light	KMGVPYC[+57]IIK	3	0.970646	-1.13832	3	0.0256334	16878922	6.64844e+07	7.88284	0.100597	15	1.78348	0.559047	0.72883	0.308692	0.00253256	0.410354	0.858775	9.23659	0.444444	0.666667	0
3238	peptide1lightVTAIYIDPATHR3_Qhi047_005_itoh_TryLys_0o034ug_3uL_T30	peptide1	light	VTAIYIDPATHR	3	0.94934	1.16515	3	0.0107098	154501510	1.22138e+09	69.7172	0	0	1.57026	0.730727	0.957921	0.982535	0.933926	0.957996	0.0207124	35.4459	0	1	1
3239	peptide1lightEYLPIGGLAEFC[+57]K2_Qhi047_005_itoh_TryLys_0o034ug_3uL_T30	peptide1	light	EYLPIGGLAEFC[+57]K	2	0.984193	-0.489776	3	0	309667340	1.12258e+09	137.441	0.473009	0	0.184744	0.954062	0.979098	0.975772	0.979054	0.978066	0.00159242	8.80259	0	1	1
3247	peptide1lightDAGTIAGLNVLR2_Qhi047_005_itoh_TryLys_0o034ug_3uL_T30	peptide1	light	DAGTIAGLNVLR	2	0.992201	-1.32287	3	0.0132776	389772770	3.03443e+09	205.46	0.118121	0	0.449391	0.976558	0.99045	0.975877	0.96597	0.980023	0.0102862	28.4207	0	1	1
3248	peptide1lightSEDVLDYGPFK2_Qhi047_005_itoh_TryLys_0o034ug_3uL_T30	peptide1	light	SEDVLDYGPFK	2	0.961456	0.688887	3	0.0657853	38218103	3.84277e+08	18.6492	0.993959	46	5.58719	0.753161	0.752734	0.115803	-0.0807148	0.350775	1.35463	16.8604	1.11111	0.333333	0
3250	peptide1lightVVQGHQQLDSYK2_Qhi047_005_itoh_TryLys_0o034ug_3uL_T30	peptide1	light	VVQGHQQLDSYK	2	0.946096	1.04294	3	0.00975325	8592931	2.41924e+07	3.4476	1.2011	7	1.47767	0.739304	0.762024	0.602949	0.662812	0.689705	0.0970532	9.89128	0.444444	0.666667	0
3252	peptide1lightLFYVPQRPYMTLGTLR3_Qhi047_005_itoh_TryLys_0o034ug_3uL_T30	peptide1	light	LFYVPQRPYMTLGTLR	3	0.892552	-1.61651	3	0.0473239	109039670	1.22522e+09	40.5449	0	5	8.20452	0.782138	0.62253	0.620477	0.936973	0.697967	0.204657	39.0722	1.77778	0.333333	0
3262	peptide1lightGTFASLSELHC[+57]DK3_Qhi047_005_itoh_TryLys_0o034ug_3uL_T30	peptide1	light	GTFASLSELHC[+57]DK	3	0.996633	-1.00136	3	0	8379031000	7.00385e+10	3893.46	0	0	0.202492	0.992431	0.999257	0.99866	0.998522	0.99887	0.000319448	31.9638	0	1	1
3264	peptide1lightFEELNADLFR2_Qhi047_005_itoh_TryLys_0o034ug_3uL_T30	peptide1	light	FEELNADLFR	2	0.996314	-0.0470732	3	0	323184780	2.55454e+09	173.139	0.130959	0	0.875087	0.970061	0.988299	0.96703	0.96573	0.975861	0.0106259	27.3241	0	1	1
3265	peptide1lightVLQLTSWDEDAWASK2_Qhi047_005_itoh_TryLys_0o034ug_3uL_T30	peptide1	light	VLQLTSWDEDAWASK	2	0.886672	6.87385	3	0.0157326	22029457	1.28614e+08	7.63056	0.263484	16	3.33765	0.431188	-0.198643	0.292737	0.389049	0.164248	1.59805	8.73478	2.44444	0.333333	0
3270	peptide1lightVPLPSLSPTMQAGTIAR2_Qhi047_005_itoh_TryLys_0o034ug_3uL_T30	peptide1	light	VPLPSLSPTMQAGTIAR	2	0.662661	-3.12638	3	0.0584292	97120520	6.32117e+08	14.6796	0.791962	2	1.09163	0.574892	0.764432	-0.169238	-0.22808	-0.0625076	3.71525	15.7012	3.77778	0.333333	0
3271	peptide1lightAADAEAEVASLNR2_Qhi047_005_itoh_TryLys_0o034ug_3uL_T30	peptide1	light	AADAEAEVASLNR	2	0.864537	-1.22973	3	0.0260616	25264743	1.47608e+08	12.9649	0.147848	13	6.41408	0.735069	0.657001	0.371049	0.165847	0.472595	0.506109	16.4416	1.11111	0.333333	0
3275	peptide1lightQINWTVLYR2_Qhi047_005_itoh_TryLys_0o034ug_3uL_T30	peptide1	light	QINWTVLYR	2	0.883697	-1.92494	3	0.0393132	69363346	5.35115e+08	27.1875	1.03878	3	2.07657	0.857344	0.87899	0.830655	0.644185	0.796499	0.129029	16.854	1.11111	0.333333	0
3283	peptide1lightYVYIAELLAHK3_Qhi047_005_itoh_TryLys_0o034ug_3uL_T30	peptide1	light	YVYIAELLAHK	3	0.995863	-0.28485	3	0.0103461	161032420	1.34864e+09	78.0811	0	1	0.474409	0.962783	0.984952	0.98271	0.974743	0.98158	0.0044666	36.3185	0	1	1
3294	peptide1lightDGVYILDLAAK2_Qhi047_005_itoh_TryLys_0o034ug_3uL_T30	peptide1	light	DGVYILDLAAK	2	0.960028	1.20463	3	0.00733235	48639454	4.03071e+08	26.3643	0	4	1.78905	0.849404	0.956011	0.888732	0.879869	0.917344	0.0374343	26.603	0	1	1
3299	peptide1lightC[+57]HTIMNC[+57]TQTC[+57]PK3_Qhi047_005_itoh_TryLys_0o034ug_3uL_T30	peptide1	light	C[+57]HTIMNC[+57]TQTC[+57]PK	3	0.99348	1.16606	3	0.0162155	44750610	1.9039e+08	16.1819	0	0	0.97431	0.925248	0.961935	0.951052	0.952175	0.95554	0.00511705	21.0219	0	1	1
3301	peptide1lightHTNLVPHGTEK2_Qhi047_005_itoh_TryLys_0o034ug_3uL_T30	peptide1	light	HTNLVPHGTEK	2	0.927749	1.04414	3	0	11460307	3.65418e+07	5.47248	0.123867	1	1.9556	0.733249	0.915569	0.861779	0.751846	0.858576	0.0808205	6.86861	0	1	0
3304	peptide1lightEVGDGTTSVVIIAAELLK3_Qhi047_005_itoh_TryLys_0o034ug_3uL_T30	peptide1	light	EVGDGTTSVVIIAAELLK	3	0.972452	-0.27229	3	0.0134032	23079962	8.21286e+07	10.6074	0.898675	1	0.532922	0.922764	0.747934	0.856805	0.903487	0.827537	0.0779524	5.79276	0	1	1
3308	peptide1lightSGQASAKPNLR2_Qhi047_005_itoh_TryLys_0o034ug_3uL_T30	peptide1	light	SGQASAKPNLR	2	0.886829	-0.297374	3	0.0193616	5.32391e+06	1.59536e+07	2.02705	0	2	1.04216	0	0.929278	0.792882	0.566729	0.787374	0.195965	9.44849	0	1	0
3311	peptide1lightGTFC[+57]SFDTPDEAIR2_Qhi047_005_itoh_TryLys_0o034ug_3uL_T30	peptide1	light	GTFC[+57]SFDTPDEAIR	2	0.973154	-1.56872	3	0.0234551	74287980	4.53209e+08	30.516	0.28057	1	0.400501	0.741942	0.846877	0.860556	0.921164	0.8733	0.0368428	17.8968	0.444444	0.666667	1
3313	peptide1lightAYFHLLNQIAPK3_Qhi047_005_itoh_TryLys_0o034ug_3uL_T30	peptide1	light	AYFHLLNQIAPK	3	0.931499	-3.24271	3	0.0243886	36129765	2.96329e+08	14.9084	0	18	6.89973	0.695942	0.724989	0.520672	0.623224	0.63465	0.133896	26.6553	0	1	0
3323	peptide1lightMKLDYILGLK3_Qhi047_005_itoh_TryLys_0o034ug_3uL_T30	peptide1	light	MKLDYILGLK	3	0.965938	-0.553587	3	0.0154326	48701972	3.64657e+08	22.1248	0	2	2.68128	0.902853	0.886788	0.807892	0.885461	0.86186	0.0428851	23.2702	0	1	1
3326	peptide1lightGLTSSC[+57]GLMVNYR2_Qhi047_005_itoh_TryLys_0o034ug_3uL_T30	peptide1	light	GLTSSC[+57]GLMVNYR	2	0.994557	-0.837774	3	0.00963598	17159371	6.37483e+07	5.87669	0	17	2.29209	0.474049	0.620791	0.757408	0.489383	0.631671	0.175779	12.6334	0	1	0
3332	peptide1lightLFLEQIHVLEK3_Qhi047_005_itoh_TryLys_0o034ug_3uL_T30	peptide1	light	LFLEQIHVLEK	3	0.991756	-1.13851	3	0.00896626	162827630	1.21192e+09	71.9468	0	2	1.4807	0.928858	0.954499	0.922676	0.915192	0.934187	0.0183088	37.3675	0	1	1
3336	peptide1lightADLLEAQALK2_Qhi047_005_itoh_TryLys_0o034ug_3uL_T30	peptide1	light	ADLLEAQALK	2	0.964928	-2.1288	3	0.0420363	39391427	2.56734e+08	23.4178	2.49445	31	1.47785	0.753277	0.784722	0.212771	0.237785	0.467404	0.640962	17.839	3.77778	0.333333	0
3340	peptide1lightEAGEQVASSPAEVAEK2_Qhi047_005_itoh_TryLys_0o034ug_3uL_T30	peptide1	light	EAGEQVASSPAEVAEK	2	0.94157	-0.553381	3	0.0146676	14880115	7.44526e+07	6.65078	0.932576	13	4.89674	0.700681	0.536633	0.449689	0.205579	0.42066	0.352723	9.4919	1.33333	0.666667	0
3344	peptide1lightVIQPEVDTPLGR2_Qhi047_005_itoh_TryLys_0o034ug_3uL_T30	peptide1	light	VIQPEVDTPLGR	2	0.98689	-0.851773	3	2.17558e-15	210758920	1.70464e+09	102.884	0	0	1.57081	0.950881	0.96827	0.954095	0.913982	0.950537	0.0243172	24.714	0	1	1
3352	peptide1lightYYASEVAGLTTSK2_Qhi047_005_itoh_TryLys_0o034ug_3uL_T30	peptide1	light	YYASEVAGLTTSK	2	0.970335	-1.51	3	0.0580529	31176348	1.71822e+08	13.2332	0.362683	10	3.09899	0.729471	0.841998	-0.0693866	0.0348046	0.342523	1.51335	10.9311	2.88889	0.333333	0
3355	peptide1lightDRDFLNLMEK3_Qhi047_005_itoh_TryLys_0o034ug_3uL_T30	peptide1	light	DRDFLNLMEK	3	0.974899	-1.08634	3	0.00485552	61030610	3.73844e+08	29.9483	0	1	2.86001	0.739625	0.931137	0.849693	0.871244	0.889849	0.0389759	27.5853	0	1	1
3361	peptide1lightIALGIPLPEIK3_Qhi047_005_itoh_TryLys_0o034ug_3uL_T30	peptide1	light	IALGIPLPEIK	3	0.755464	-1.53908	3	0.0173323	19260239	7.5679e+07	10.724	0	0	4.8932	0	0.749687	0	0	0.374844	1.41421	5.9975	6.66667	0.666667	0
3364	peptide1lightYGVEAFSDSLRR2_Qhi047_005_itoh_TryLys_0o034ug_3uL_T30	peptide1	light	YGVEAFSDSLRR	2	0.978845	-2.13259	3	0.0109601	41317936	2.16739e+08	16.8214	0.426157	47	3.01652	0.487954	0.707007	0.397928	0.479586	0.550937	0.247598	25.6239	1.11111	0.333333	0
3369	peptide1lightMSVQPTVSLGGFEITPPVVLR3_Qhi047_005_itoh_TryLys_0o034ug_3uL_T30	peptide1	light	MSVQPTVSLGGFEITPPVVLR	3	0.96302	-0.841565	3	0.00409919	50606590	1.55514e+08	17.1839	0.134724	0	0.80948	0.791674	0.992706	0.942552	0.965178	0.968749	0.021212	5.81249	0	1	1
3374	peptide1lightENVLIGEGAGFK2_Qhi047_005_itoh_TryLys_0o034ug_3uL_T30	peptide1	light	ENVLIGEGAGFK	2	0.982562	-0.555457	3	0.0114489	147127230	1.04726e+09	80.0691	0.367947	0	0.392469	0.967115	0.980594	0.917339	0.926654	0.946868	0.0296154	21.778	0	1	1
3381	peptide1lightYPSIIIDQSK2_Qhi047_005_itoh_TryLys_0o034ug_3uL_T30	peptide1	light	YPSIIIDQSK	2	0.964739	-2.49558	3	0.006449	69150779	9.07422e+08	36.5465	0.313997	30	3.86253	0.908569	0.821068	0.676449	0.578392	0.719715	0.14405	32.5099	1.11111	0.333333	1
3386	peptide1lightRFHHSLTDHTR3_Qhi047_005_itoh_TryLys_0o034ug_3uL_T30	peptide1	light	RFHHSLTDHTR	3	0.993695	-0.933191	3	0.0147264	7872721	6.79897e+07	3.65618	0.765475	36	4.73915	0.901529	0.96053	0.554546	0.575977	0.720218	0.267621	50.3559	0.444444	0.666667	0
3388	peptide1lightLPFTAMGVSSVIHPK3_Qhi047_005_itoh_TryLys_0o034ug_3uL_T30	peptide1	light	LPFTAMGVSSVIHPK	3	0.973135	0.280526	3	0.051005	57801790	5.36366e+08	25.2285	0	8	1.95253	0.815	0.879344	0.752144	0.714326	0.789565	0.09027	30.8399	0.444444	0.666667	1
3391	peptide1lightGEFEGFVAMVNK2_Qhi047_005_itoh_TryLys_0o034ug_3uL_T30	peptide1	light	GEFEGFVAMVNK	2	0.935467	-1.13375	3	0.0196934	20480547	1.04545e+08	9.62327	0.102163	6	3.65792	0.724664	0.748225	0.393613	0.598704	0.601883	0.250544	10.9768	0.888889	0.666667	0
3396	peptide1lightVWFVSNIDGTHIAK3_Qhi047_005_itoh_TryLys_0o034ug_3uL_T30	peptide1	light	VWFVSNIDGTHIAK	3	0.989161	-0.595857	3	0.0219324	160737090	1.23409e+09	72.1066	0	1	0.712773	0.953921	0.969412	0.957471	0.921672	0.952367	0.0213631	29.5234	0	1	1
3399	peptide1lightGLLNAIVIR2_Qhi047_005_itoh_TryLys_0o034ug_3uL_T30	peptide1	light	GLLNAIVIR	2	0.996059	0.083336	3	0.00506914	168628780	1.40659e+09	99.2172	0	0	1.92826	0.972935	0.986009	0.984386	0.975295	0.983229	0.00480191	35.3962	0	1	1
3401	peptide1lightFAPPQPAEPWSFVK3_Qhi047_005_itoh_TryLys_0o034ug_3uL_T30	peptide1	light	FAPPQPAEPWSFVK	3	0.967737	-0.93234	3	0.0256901	45309190	3.99903e+08	17.0651	0.321935	5	2.95548	0.757505	0.873854	0.80317	0.764835	0.820817	0.0554766	38.1073	0.888889	0.666667	1
3402	peptide1lightVDFLQLMMNSHNNSK3_Qhi047_005_itoh_TryLys_0o034ug_3uL_T30	peptide1	light	VDFLQLMMNSHNNSK	3	0.947578	1.09756	3	0.0165873	37611092	1.55277e+08	13.6841	0	2	1.925	0.813662	0.695837	0.844277	0.856435	0.786015	0.091394	8.64617	0	1	1
3415	peptide1lightQLSAFGEYVAEILPK2_Qhi047_005_itoh_TryLys_0o034ug_3uL_T30	peptide1	light	QLSAFGEYVAEILPK	2	0.853713	-2.95038	3	0.0223713	32612120	1.99019e+08	15.2036	1.06249	8	3.75267	0.752812	0.886065	-0.110583	-0.223316	0.317959	2.70856	7.08238	3.33333	0.333333	0
3423	peptide1lightGYGFVHFETQEAAER3_Qhi047_005_itoh_TryLys_0o034ug_3uL_T30	peptide1	light	GYGFVHFETQEAAER	3	0.969537	-0.428344	3	0.00801362	36863852	1.73859e+08	14.0119	1.20636	14	2.11106	0.692447	0.794011	0.526713	0.441036	0.613867	0.255981	13.4786	0.444444	0.666667	0
3425	peptide1lightALDEGDIALLK2_Qhi047_005_itoh_TryLys_0o034ug_3uL_T30	peptide1	light	ALDEGDIALLK	2	0.929642	0.0397391	3	0.0275973	41776563	1.99418e+08	14.3734	2.16897	12	5.40062	0.766328	0.316021	-0.00789555	0.689313	0.314751	0.856811	12.4378	2.22222	0.333333	0
3450	peptide1lightIAQFLSGIPETVPLSTVNR3_Qhi047_005_itoh_TryLys_0o034ug_3uL_T30	peptide1	light	IAQFLSGIPETVPLSTVNR	3	0.997721	-2.473	3	0.0118068	144995370	4.75054e+08	57.8157	0.103088	0	0.952635	0.869781	0.958115	0.945648	0.907762	0.937815	0.0228472	11.2538	0	1	1
3454	peptide1lightESQIETLVTSLLK2_Qhi047_005_itoh_TryLys_0o034ug_3uL_T30	peptide1	light	ESQIETLVTSLLK	2	0.890974	-0.577147	3	0.0181403	84930344	3.91616e+08	41.5821	0	0	0.428846	0.8672	0.987643	0.894982	0.896465	0.938824	0.0467803	10.3271	0	1	0
3456	peptide1lightLQVAGEITTGPR2_Qhi047_005_itoh_TryLys_0o034ug_3uL_T30	peptide1	light	LQVAGEITTGPR	2	0.968357	-0.960977	3	0	84165155	5.62076e+08	47.4655	0	4	0.522977	0.892475	0.968528	0.706577	0.70702	0.824516	0.155383	17.3148	0	1	1
3457	peptide1lightSIEEAAASC[+57]IK2_Qhi047_005_itoh_TryLys_0o034ug_3uL_T30	peptide1	light	SIEEAAASC[+57]IK	2	0.975367	-1.30308	3	0.0236444	22619113	1.23814e+08	10.2583	0.94745	8	0.715958	0.797273	0.72411	0.276995	0.192184	0.433316	0.586644	12.4054	0.666667	0.333333	0
3470	peptide1lightSHTHGSLEVGK3_Qhi047_005_itoh_TryLys_0o034ug_3uL_T30	peptide1	light	SHTHGSLEVGK	3	0.994744	0.312483	3	0.0195946	11501936	1.0059e+08	6.0567	2.4545	0	0.636395	0.966658	0.986379	0.946923	0.934737	0.961315	0.0230551	47.1044	0	1	0
3472	peptide1lightRILGLLDTHLK3_Qhi047_005_itoh_TryLys_0o034ug_3uL_T30	peptide1	light	RILGLLDTHLK	3	0.988742	-0.585329	3	0.00781732	92939760	6.96173e+08	47.1854	0	0	0.0848817	0.920633	0.92113	0.921024	0.892722	0.914137	0.0146624	23.7676	0	1	1
3479	peptide1lightSVPLATTPMAEQRPESTATAAVK3_Qhi047_005_itoh_TryLys_0o034ug_3uL_T30	peptide1	light	SVPLATTPMAEQRPESTATAAVK	3	0.943726	0.565178	3	0.0281789	27411823	1.47691e+08	8.0552	0	2	2.05119	0.843729	0.691492	0.867635	0.765134	0.76374	0.0932313	18.2892	0.666667	0.333333	0
3480	peptide1lightYEDSNNLGTSHLLR3_Qhi047_005_itoh_TryLys_0o034ug_3uL_T30	peptide1	light	YEDSNNLGTSHLLR	3	0.988638	-0.382538	3	0.00881037	164803750	1.07517e+09	68.5398	0	0	1.54487	0.900399	0.95883	0.938642	0.946649	0.949188	0.00875523	35.156	0.444444	0.666667	1
3481	peptide1lightDRATLGINDTLIR2_Qhi047_005_itoh_TryLys_0o034ug_3uL_T30	peptide1	light	DRATLGINDTLIR	2	0.951078	-1.42479	3	0	16085067	6.91702e+07	5.79988	0	40	4.49423	0	0.817342	0.451872	0.653191	0.661007	0.233238	25.7793	0	1	0
3483	peptide1lightLMFNDFLSSSSDK2_Qhi047_005_itoh_TryLys_0o034ug_3uL_T30	peptide1	light	LMFNDFLSSSSDK	2	0.995537	0.135913	3	0.00736699	601743700	5.24518e+09	276.28	0	0	0.565711	0.979477	0.995765	0.995428	0.990844	0.994325	0.00225837	27.8411	0	1	1
3493	peptide1lightALGVNTVGAQTLK2_Qhi047_005_itoh_TryLys_0o034ug_3uL_T30	peptide1	light	ALGVNTVGAQTLK	2	0.995125	-0.339892	3	0.00890274	136787740	8.24503e+08	67.8118	0.178774	0	0.485399	0.952569	0.965248	0.922384	0.952075	0.94802	0.0189391	19.9084	0	1	1
3495	peptide1lightMNVSPDVNYEELAR2_Qhi047_005_itoh_TryLys_0o034ug_3uL_T30	peptide1	light	MNVSPDVNYEELAR	2	0.926198	-0.0316748	3	0.0196415	21592400	8.20884e+07	8.82097	0	4	2.60225	0.456025	0.391147	0.294896	0.698016	0.432364	0.372594	8.93337	1.11111	0.333333	0
3497	peptide1lightIC[+57]SWNVDGLR2_Qhi047_005_itoh_TryLys_0o034ug_3uL_T30	peptide1	light	IC[+57]SWNVDGLR	2	0.946827	4.93632	3	0.0529148	12267757	5.49347e+07	7.19672	1.23715	15	2.43814	0.719437	0.195413	0.0562394	0.208606	0.152045	0.449274	9.70099	3.33333	0.333333	0
3500	peptide1lightQAEFHVDESTTVK3_Qhi047_005_itoh_TryLys_0o034ug_3uL_T30	peptide1	light	QAEFHVDESTTVK	3	0.903991	2.98251	3	0.127303	102129310	7.41209e+08	50.0293	0.710421	14	3.35303	0.851981	0.880272	0.000161092	0.0338203	0.323028	1.33613	26.1188	7.11111	0.666667	0
3502	peptide1lightKLTPITYPQGLAMAK2_Qhi047_005_itoh_TryLys_0o034ug_3uL_T30	peptide1	light	KLTPITYPQGLAMAK	2	0.964782	-0.154088	3	0.0231575	11378481	4.55556e+07	4.89596	0	16	2.31054	0.284935	0.333018	0.650509	-0.204405	0.288987	1.35863	8.74139	0.444444	0.666667	0
3503	peptide1lightHGVVPLATYMR3_Qhi047_005_itoh_TryLys_0o034ug_3uL_T30	peptide1	light	HGVVPLATYMR	3	0.981624	-1.37995	3	0.00575041	66856000	3.75832e+08	30.4161	0	6	2.24101	0.74135	0.86463	0.61415	0.807008	0.770322	0.140578	21.2883	0.444444	0.666667	1
3505	peptide1lightGDASKEDIDTAMK2_Qhi047_005_itoh_TryLys_0o034ug_3uL_T30	peptide1	light	GDASKEDIDTAMK	2	0.948017	0.724705	3	0.0239058	12268092	4.80845e+07	5.68914	0	17	2.75535	0.497589	0.638121	0.327809	0.293461	0.456559	0.369259	14.3155	1.77778	0.333333	0
3506	peptide1lightGDASKEDIDTAMK3_Qhi047_005_itoh_TryLys_0o034ug_3uL_T30	peptide1	light	GDASKEDIDTAMK	3	0.980454	0.739746	3	0.0186091	48136094	3.54591e+08	23.7336	0.290721	4	2.46293	0.934284	0.920538	0.84568	0.855484	0.880938	0.0380131	21.1425	0	1	1
3507	peptide1lightTALTYYLDITNPPR3_Qhi047_005_itoh_TryLys_0o034ug_3uL_T30	peptide1	light	TALTYYLDITNPPR	3	0.983014	1.06089	3	0.0430593	35021876	2.9924e+08	15.2367	0.812213	20	2.17051	0.908832	0.613195	0.77865	0.568948	0.651789	0.138084	18.5897	0.444444	0.666667	1
3508	peptide1lightDFLIPVAWYEDR2_Qhi047_005_itoh_TryLys_0o034ug_3uL_T30	peptide1	light	DFLIPVAWYEDR	2	0.929049	2.0076	3	0.0119281	62447850	5.11203e+08	26.6829	0.731262	2	6.91681	0.829627	0.930408	0.345781	0.422691	0.582922	0.458023	12.3893	2.88889	0.333333	0
3517	peptide1lightTYVMPFGLGTSK2_Qhi047_005_itoh_TryLys_0o034ug_3uL_T30	peptide1	light	TYVMPFGLGTSK	2	0.993682	-0.29402	3	0.0185329	62967160	5.33738e+08	29.45	0.271347	3	1.20578	0.921076	0.967951	0.94238	0.943188	0.953389	0.0124778	37.1822	0	1	1
3520	peptide1lightGDDVINASGYR2_Qhi047_005_itoh_TryLys_0o034ug_3uL_T30	peptide1	light	GDDVINASGYR	2	0.972139	-0.879961	3	0.024975	74653909	5.34245e+08	40.0586	0	3	2.43505	0.774684	0.953449	0.851507	0.815393	0.889911	0.0669276	27.5872	0	1	1
3521	peptide1lightHGVPLHKPTDFEK3_Qhi047_005_itoh_TryLys_0o034ug_3uL_T30	peptide1	light	HGVPLHKPTDFEK	3	0.932601	5.24211	3	0.0306701	43348711	3.36398e+08	24.1357	0.109331	13	2.33604	0.886799	0.834799	0.699008	0.796698	0.780879	0.0736168	24.2072	0	1	1
3528	peptide1lightC[+57]LGLTEAQTR2_Qhi047_005_itoh_TryLys_0o034ug_3uL_T30	peptide1	light	C[+57]LGLTEAQTR	2	0.98884	-0.597078	3	0.0108195	1095278500	7.48106e+09	607.833	0	0	0.130598	0.980214	0.998898	0.995259	0.995955	0.997007	0.00158238	31.9042	0	1	1
5810	peptide1lightAC[+57]TIAIR2_Qhi047_005_itoh_TryLys_0o034ug_3uL_T30	peptide1	light	AC[+57]TIAIR	2	0.734447	3.79763	3	0.0541168	402805950	1.67696e+09	120.858	1.28854	0	3.1326	0.800847	0.98099	-0.320223	-0.291157	0.061011	4.92408	14.6152	2.66667	0.666667	0
5813	peptide1lightLVTSDPEINTK2_Qhi047_005_itoh_TryLys_0o034ug_3uL_T30	peptide1	light	LVTSDPEINTK	2	0.930406	-0.898391	3	0.0202413	14320756	5.57125e+07	6.12254	0	11	3.76254	0.743279	0.568407	0.325313	0.443955	0.465053	0.222593	9.1922	0.888889	0.666667	0
5818	peptide1lightQFEDVYR2_Qhi047_005_itoh_TryLys_0o034ug_3uL_T30	peptide1	light	QFEDVYR	2	0.980788	-0.883375	3	0.00999971	98397863	5.35651e+08	57.7541	0	0	1.05283	0.795937	0.982988	0.91915	0.94464	0.953443	0.0276495	22.8826	0	1	1
5825	peptide1lightLTEPMVR2_Qhi047_005_itoh_TryLys_0o034ug_3uL_T30	peptide1	light	LTEPMVR	2	0.954003	-1.67092	3	0.00701134	59854238	3.3439e+08	33.5216	0.104379	4	0.968647	0.901851	0.84987	0.727963	0.50669	0.73345	0.204431	15.9269	0.444444	0.666667	1
5826	peptide1lightVLENAEGAR2_Qhi047_005_itoh_TryLys_0o034ug_3uL_T30	peptide1	light	VLENAEGAR	2	0.982593	0.95154	3	0	121237580	3.69196e+08	71.3921	0	0	0.224014	0.789315	0.993777	0.89544	0.902027	0.940908	0.0482413	10.35	0	1	1
5828	peptide1lightIFVDIEK2_Qhi047_005_itoh_TryLys_0o034ug_3uL_T30	peptide1	light	IFVDIEK	2	0.962684	-4.73885	3	0.0576542	361060000	4.04166e+09	228.488	0	1	3.34567	0.903546	0.83112	0.610786	0.898912	0.761658	0.157636	28.0684	0.888889	0.666667	1
5830	peptide1lightQHVIPGMFK3_Qhi047_005_itoh_TryLys_0o034ug_3uL_T30	peptide1	light	QHVIPGMFK	3	0.839604	-1.2265	3	0.0587472	14454234	8.49889e+07	7.33362	2.80825	25	5.23477	0.759624	0.261864	-0.0213723	-0.196352	0.0776063	12.8319	4.92336	5.33333	0.333333	0
5835	peptide1lightLTGMAFR2_Qhi047_005_itoh_TryLys_0o034ug_3uL_T30	peptide1	light	LTGMAFR	2	0.975583	-0.705056	3	0.00791547	1521669300	1.04409e+10	949.167	0	0	0.61656	0.971794	0.996904	0.993808	0.992542	0.995013	0.0018423	25.8703	0	1	1
5837	peptide1lightVKYETELAMR3_Qhi047_005_itoh_TryLys_0o034ug_3uL_T30	peptide1	light	VKYETELAMR	3	0.827481	3.41802	3	0.0410207	75285880	5.21468e+08	32.2218	0	1	3.17872	0.665459	0.934322	0.542658	0.603864	0.682163	0.24802	25.819	1.55556	0.333333	0
5842	peptide1lightQPLLIIGK2_Qhi047_005_itoh_TryLys_0o034ug_3uL_T30	peptide1	light	QPLLIIGK	2	0.980046	-0.2	3	0.0474545	83089926	7.62252e+08	50.7024	0	0	1.54503	0.917464	0.955823	0.940164	0.914159	0.942579	0.0183441	29.2199	0	1	1
5845	peptide1lightLTQEPESIRK2_Qhi047_005_itoh_TryLys_0o034ug_3uL_T30	peptide1	light	LTQEPESIRK	2	0.800708	0.468294	3	0.00701134	7732695	1.52917e+07	2.92082	0	2	2.65576	0	0.615835	-0.158782	0.241093	0.338409	1.35914	6.31026	0.444444	0.666667	0
5850	peptide1lightFIDEHATKR2_Qhi047_005_itoh_TryLys_0o034ug_3uL_T30	peptide1	light	FIDEHATKR	2	0.769457	0.680719	3	0.0151512	3455811	1.02961e+07	1.85536	0	0	3.45017	0	0.91815	0	0	0.459075	1.41421	2.29537	1.77778	0.666667	0
5851	peptide1lightFLTGSALR2_Qhi047_005_itoh_TryLys_0o034ug_3uL_T30	peptide1	light	FLTGSALR	2	0.97351	-2.89013	3	0.0211714	92720524	7.25605e+08	55.12	0	2	3.25748	0.948385	0.97949	0.887284	0.870087	0.927387	0.0526539	26.8942	0	1	1
5854	peptide1lightMGPVMDR2_Qhi047_005_itoh_TryLys_0o034ug_3uL_T30	peptide1	light	MGPVMDR	2	0.941751	-0.568235	3	0.0223048	10213242	8.14256e+07	6.31216	0	67	4.20754	0.760349	0.822649	0.379828	0.589836	0.615852	0.302728	38.1227	1.33333	0.666667	0
5860	peptide1lightLTLTFNR2_Qhi047_005_itoh_TryLys_0o034ug_3uL_T30	peptide1	light	LTLTFNR	2	0.979799	-1.42214	3	2.17558e-15	302414020	2.00388e+09	194.508	0	2	0.572732	0.954188	0.986421	0.977038	0.973707	0.980797	0.00549803	34.3279	0	1	1
5861	peptide1lightQLQLFR2_Qhi047_005_itoh_TryLys_0o034ug_3uL_T30	peptide1	light	QLQLFR	2	0.718096	-0.802839	3	0.0581734	60761053	4.43434e+08	20.8901	0.308088	2	2.92184	0.389226	0.80943	-0.206204	-0.441025	0.00404433	10.0368	26.9451	5.55556	0.333333	0
5863	peptide1lightVFEGNRPTNSIVFTK2_Qhi047_005_itoh_TryLys_0o034ug_3uL_T30	peptide1	light	VFEGNRPTNSIVFTK	2	0.931236	0.00133629	3	0.0427994	10672579	2.93838e+07	3.53284	0	19	0.336168	0	0.65955	0.348505	0.426169	0.497303	0.276487	5.96764	0	1	0
5864	peptide1lightSLVLNR2_Qhi047_005_itoh_TryLys_0o034ug_3uL_T30	peptide1	light	SLVLNR	2	0.990584	-0.877903	3	0.0180003	45552941	2.42368e+08	32.5872	0	8	1.49824	0.828762	0.909012	0.554364	0.612541	0.730866	0.224427	22.6142	0.444444	0.666667	1
5869	peptide1lightEVLLNHK2_Qhi047_005_itoh_TryLys_0o034ug_3uL_T30	peptide1	light	EVLLNHK	2	0.975069	0.738105	3	0	189183400	7.24727e+08	120.632	0	0	0.360002	0.961999	0.994066	0.994595	0.993765	0.994205	0.000345232	13.9189	0	1	1
5875	peptide1lightMLFLVAQDTK2_Qhi047_005_itoh_TryLys_0o034ug_3uL_T30	peptide1	light	MLFLVAQDTK	2	0.820148	-0.764093	3	0.021734	21509417	1.01555e+08	11.16	1.58913	19	4.48596	0.748324	0.583255	0.429963	-0.130696	0.382202	1.04318	9.51644	1.11111	0.333333	0
5877	peptide1lightALVILAK2_Qhi047_005_itoh_TryLys_0o034ug_3uL_T30	peptide1	light	ALVILAK	2	0.976257	-0.0976641	3	0.0255656	109360772	9.4014e+08	72.4837	0	0	1.95573	0.885263	0.988288	0.946037	0.923131	0.962357	0.0283347	30.7954	0	1	1
5878	peptide1lightALLPSMLR2_Qhi047_005_itoh_TryLys_0o034ug_3uL_T30	peptide1	light	ALLPSMLR	2	0.942997	-3.12486	3	0.0734339	103860300	6.79858e+08	45.1759	1.92673	6	2.53972	0.859889	0.427522	0.144908	0.913803	0.460964	0.640982	18.2528	2.44444	0.333333	0
5880	peptide1lightFSAYIK2_Qhi047_005_itoh_TryLys_0o034ug_3uL_T30	peptide1	light	FSAYIK	2	0.944305	-0.373136	3	0.0152677	35262414	1.66666e+08	22.0319	0	14	3.21569	0.827826	0.900123	0.343353	0.224495	0.594127	0.601859	11.7998	0.444444	0.666667	0
5881	peptide1lightQPDAGNIFK2_Qhi047_005_itoh_TryLys_0o034ug_3uL_T30	peptide1	light	QPDAGNIFK	2	0.994132	-1.02913	3	0.0226576	214787440	1.3885e+09	122.617	2.08702	1	0.91264	0.932506	0.980165	0.955949	0.939565	0.963538	0.0173987	27.9442	0.444444	0.666667	0
5883	peptide1lightVVLFLK2_Qhi047_005_itoh_TryLys_0o034ug_3uL_T30	peptide1	light	VVLFLK	2	0.82473	-1.17686	3	0.0234916	12450499	7.36723e+07	7.78804	0	4	7.04887	0	0.774797	0	0	0.387399	1.41421	7.36057	8	0.666667	0
5884	peptide1lightFTLMTLR2_Qhi047_005_itoh_TryLys_0o034ug_3uL_T30	peptide1	light	FTLMTLR	2	0.974875	-0.345629	3	0.016075	132025500	1.01281e+09	80.7115	0	1	0.66529	0.902981	0.959242	0.848185	0.822026	0.892586	0.0678678	33.9361	0.444444	0.666667	1
5887	peptide1lightLAPEFAK2_Qhi047_005_itoh_TryLys_0o034ug_3uL_T30	peptide1	light	LAPEFAK	2	0.954729	-1.28413	3	0.00538956	462503090	3.31721e+09	263.885	0	0	1.3079	0.924498	0.986353	0.972453	0.984824	0.981429	0.00634274	37.2943	0	1	1
5888	peptide1lightKFAESQPK2_Qhi047_005_itoh_TryLys_0o034ug_3uL_T30	peptide1	light	KFAESQPK	2	0.960347	0.687609	3	0.0102737	13467548	5.84268e+07	8.47755	0.972711	3	2.41641	0.867382	0.944114	0.745666	0.754709	0.840471	0.112284	13.5356	0.444444	0.666667	1
5890	peptide1lightLMLAVVK2_Qhi047_005_itoh_TryLys_0o034ug_3uL_T30	peptide1	light	LMLAVVK	2	0.943732	-0.9553	3	0.0136543	61251452	4.5095e+08	38.0812	0	4	4.85937	0.7969	0.967046	0.701986	0.746982	0.834048	0.143804	22.5193	0	1	1
5891	peptide1lightVIAPWR2_Qhi047_005_itoh_TryLys_0o034ug_3uL_T30	peptide1	light	VIAPWR	2	0.992443	-0.697761	3	0.0168353	2358622000	1.90294e+10	1530.94	0.369147	0	0.156415	0.97998	0.998933	0.996267	0.996444	0.997544	0.00122072	39.9018	0	1	1
5895	peptide1lightNKYEDEINK2_Qhi047_005_itoh_TryLys_0o034ug_3uL_T30	peptide1	light	NKYEDEINK	2	0.92871	0.0678923	3	0	25531970	8.47597e+07	15.5298	0	4	1.80467	0.770922	0.9643	0.509336	0.499061	0.721348	0.329906	7.94969	0.444444	0.666667	0
5900	peptide1lightSLAAEWGR2_Qhi047_005_itoh_TryLys_0o034ug_3uL_T30	peptide1	light	SLAAEWGR	2	0.988318	-0.373692	3	0.00603331	132967510	9.36777e+08	76.6906	0	3	1.05	0.914554	0.983254	0.929283	0.878413	0.943716	0.0460139	34.9175	0	1	1
5904	peptide1lightNLGFSAGDREENIR3_Qhi047_005_itoh_TryLys_0o034ug_3uL_T30	peptide1	light	NLGFSAGDREENIR	3	0.88331	-0.216886	3	0.0122351	26281884	1.04588e+08	13.2329	1.48789	10	2.92444	0.698601	0.742847	0.110641	0.472423	0.483912	0.585997	8.92906	0.444444	0.666667	0
5906	peptide1lightELSLDDFK2_Qhi047_005_itoh_TryLys_0o034ug_3uL_T30	peptide1	light	ELSLDDFK	2	0.993975	-0.902774	3	0.0189235	107564960	9.8465e+08	65.2945	0.13854	0	1.80971	0.896807	0.97758	0.908154	0.885985	0.934999	0.0422307	33.6946	0.444444	0.666667	1
5908	peptide1lightFDVQLK2_Qhi047_005_itoh_TryLys_0o034ug_3uL_T30	peptide1	light	FDVQLK	2	0.984429	0.466092	3	0.016212	145223140	1.27797e+09	95.92	0	2	2.43802	0.899602	0.991302	0.894776	0.888113	0.939456	0.0509897	37.65	0.444444	0.666667	1
5909	peptide1lightAYLEEEC[+57]PEMLK2_Qhi047_005_itoh_TryLys_0o034ug_3uL_T30	peptide1	light	AYLEEEC[+57]PEMLK	2	0.936186	0.796888	3	0.0255435	15304696	1.09564e+08	6.95264	0	65	3.67502	0.463651	0.67273	0.210231	0.245534	0.424173	0.558791	18.5379	1.11111	0.333333	0
5911	peptide1lightGIGFSHGNVWK3_Qhi047_005_itoh_TryLys_0o034ug_3uL_T30	peptide1	light	GIGFSHGNVWK	3	0.977231	-0.405431	3	0.0132148	98542280	6.90667e+08	53.7766	0.107027	0	1.41532	0.941484	0.969006	0.914791	0.92319	0.940634	0.0254637	25.3971	0	1	1
5919	peptide1lightLQQLEALRR3_Qhi047_005_itoh_TryLys_0o034ug_3uL_T30	peptide1	light	LQQLEALRR	3	0.94745	-0.852876	3	0.0116255	24584138	1.35631e+08	15.0331	0.148816	6	2.55347	0.776743	0.880487	0.608314	0.720434	0.755984	0.151664	12.8529	0.888889	0.666667	1
5925	peptide1lightFINEVVK2_Qhi047_005_itoh_TryLys_0o034ug_3uL_T30	peptide1	light	FINEVVK	2	0.796039	-5.23747	3	0.0688061	216283290	1.57815e+09	93.9011	0	0	1.69401	0.69767	0.974626	-0.283192	-0.291975	0.132993	4.46871	31.731	4.88889	0.666667	0
5927	peptide1lightFAVC[+57]AR2_Qhi047_005_itoh_TryLys_0o034ug_3uL_T30	peptide1	light	FAVC[+57]AR	2	0.936758	1.5343	3	0.00304033	6.66642e+06	1.88704e+07	3.67031	3.90657	0	0.40509	0.934486	-0.194803	0.432916	0.140872	0.079011	2.0302	3.75429	1.11111	0.333333	0
5928	peptide1lightKSEYFR2_Qhi047_005_itoh_TryLys_0o034ug_3uL_T30	peptide1	light	KSEYFR	2	0.951918	0.617964	3	0.00791547	59837529	2.35035e+08	37.4653	1.47794	1	0.373416	0.945175	0.974401	0.679155	0.707936	0.819686	0.168855	9.60833	0.444444	0.666667	1
5929	peptide1lightYMFSRPFR3_Qhi047_005_itoh_TryLys_0o034ug_3uL_T30	peptide1	light	YMFSRPFR	3	0.945101	-1.34798	3	0.0182212	44036643	2.16505e+08	18.0171	0	10	3.6684	0.750389	0.801805	0.579888	0.576885	0.678976	0.161333	17.881	0.444444	0.666667	0
5933	peptide1lightVLQEVQR2_Qhi047_005_itoh_TryLys_0o034ug_3uL_T30	peptide1	light	VLQEVQR	2	0.846189	-2.29991	3	0.0335878	163037010	9.1858e+08	92.417	0.339306	0	4.26446	0.718037	0.986285	0.364519	0.309752	0.580721	0.554322	22.2265	2	0.333333	0
5943	peptide1lightLVADFMAK2_Qhi047_005_itoh_TryLys_0o034ug_3uL_T30	peptide1	light	LVADFMAK	2	0.983522	-0.82012	3	0	1784311700	1.51681e+10	1069.66	0	0	0.318742	0.975939	0.997764	0.996369	0.995696	0.996866	0.000864054	38.8778	0	1	1
5944	peptide1lightMMATYK2_Qhi047_005_itoh_TryLys_0o034ug_3uL_T30	peptide1	light	MMATYK	2	0.942631	0.893	3	0.0117419	44935997	1.96384e+08	30.8786	0	0	1.00235	0.776978	0.972603	0.973517	0.964031	0.971646	0.00440476	18.4613	0	1	1
5948	peptide1lightKPIYQK2_Qhi047_005_itoh_TryLys_0o034ug_3uL_T30	peptide1	light	KPIYQK	2	0.975844	-0.266642	3	0.0139246	23878543	3.00753e+08	14.4034	0.298552	3	2.08293	0.939864	0.964078	0.828343	0.860836	0.897292	0.0654309	48.4538	0	1	1
5950	peptide1lightIDGASPLDK2_Qhi047_005_itoh_TryLys_0o034ug_3uL_T30	peptide1	light	IDGASPLDK	2	0.977408	-0.759793	3	0.0311469	432256250	5.85412e+09	270.236	0.892007	25	0.413863	0.980801	0.99346	0.937024	0.938038	0.96301	0.0275771	67.1651	0.444444	0.666667	1
5951	peptide1lightLNTLLQR2_Qhi047_005_itoh_TryLys_0o034ug_3uL_T30	peptide1	light	LNTLLQR	2	0.944663	-1.09265	3	0.0277505	49871636	3.05396e+08	30.0393	3.2102	2	1.18716	0.967682	0.765952	0.113327	0.117597	0.413311	0.92283	7.13142	4	0.333333	0
5952	peptide1lightTVYSILR2_Qhi047_005_itoh_TryLys_0o034ug_3uL_T30	peptide1	light	TVYSILR	2	0.88475	-1.21458	3	0.0224806	29761080	1.46213e+08	19.8507	0	7	4.92009	0.781302	0.541819	0.214334	-0.225241	0.318913	1.77579	11.6203	1.77778	0.333333	0
5955	peptide1lightFAC[+57]FER2_Qhi047_005_itoh_TryLys_0o034ug_3uL_T30	peptide1	light	FAC[+57]FER	2	0.951311	-2.59881	3	0.0304441	130398020	8.94558e+08	76.0961	0.155357	2	1.3268	0.788304	0.87492	0.68627	0.896987	0.818546	0.115405	29.5364	0.888889	0.666667	1
5956	peptide1lightFVVPKPR2_Qhi047_005_itoh_TryLys_0o034ug_3uL_T30	peptide1	light	FVVPKPR	2	0.982078	-3.91623	3	0.0341826	19168540	9.84142e+07	9.92563	0	2	3.33249	0.795209	0.785545	0.262758	0.32991	0.515393	0.505524	12.1312	1.11111	0.333333	0
5958	peptide1lightTLYNNQPIDFLK2_Qhi047_005_itoh_TryLys_0o034ug_3uL_T30	peptide1	light	TLYNNQPIDFLK	2	0.853143	0.487143	3	0	23479980	1.0366e+08	10.0961	0	11	4.16014	0.723046	0.802036	0.421101	0.389659	0.597146	0.348635	10.8397	2.22222	0.666667	0
5960	peptide1lightIVVNLTGR2_Qhi047_005_itoh_TryLys_0o034ug_3uL_T30	peptide1	light	IVVNLTGR	2	0.971044	0.519063	3	0.00538668	218102460	1.66699e+09	142.601	0	1	1.57444	0.943603	0.991339	0.949115	0.943142	0.967882	0.0223177	32.908	0	1	1
5962	peptide1lightAVIAPSGVEK2_Qhi047_005_itoh_TryLys_0o034ug_3uL_T30	peptide1	light	AVIAPSGVEK	2	0.98276	-0.906689	3	0.00557028	71040814	3.97035e+08	39.8837	0	0	1.01497	0.914388	0.96086	0.876185	0.820637	0.902105	0.0650826	18.0421	0	1	1
5963	peptide1lightAQVIYTR2_Qhi047_005_itoh_TryLys_0o034ug_3uL_T30	peptide1	light	AQVIYTR	2	0.953586	-2.2656	3	0.0162403	43739269	2.52433e+08	25.97	0	2	1.91965	0.861115	0.899745	0.906526	0.808408	0.882422	0.0513338	24.7078	0	1	1
5967	peptide1lightYYTYLVMNK2_Qhi047_005_itoh_TryLys_0o034ug_3uL_T30	peptide1	light	YYTYLVMNK	2	0.973437	-0.674354	3	0.0183367	39694448	4.09013e+08	20.8396	0.392894	13	0.607254	0.73567	0.928293	0.587327	0.552785	0.722	0.245787	30.0529	0.444444	0.666667	1
5968	peptide1lightSLWPQIK2_Qhi047_005_itoh_TryLys_0o034ug_3uL_T30	peptide1	light	SLWPQIK	2	0.949751	-0.00934233	3	0.0265251	30569028	3.35764e+08	16.6222	2.12486	10	7.8952	0.806645	0.787937	0.513904	0.483069	0.63854	0.230311	20.7008	0.888889	0.666667	0
5969	peptide1lightLEDAC[+57]QGDSGGPHVTR3_Qhi047_005_itoh_TryLys_0o034ug_3uL_T30	peptide1	light	LEDAC[+57]QGDSGGPHVTR	3	0.874475	0.750707	3	0.0133695	11381431	4.11804e+07	5.57979	0	9	2.91254	0.694135	0.622897	0.147825	0.304906	0.410482	0.551178	6.49914	0.444444	0.666667	0
5970	peptide1lightVLIFAYK2_Qhi047_005_itoh_TryLys_0o034ug_3uL_T30	peptide1	light	VLIFAYK	2	0.873693	-1.38985	3	0.0330953	18707855	9.67664e+07	11.5811	0	14	4.75288	0.77882	0.695989	0.140486	0.217651	0.421725	0.69927	13.0793	0.666667	0.333333	0
5973	peptide1lightTSYPDC[+57]IK2_Qhi047_005_itoh_TryLys_0o034ug_3uL_T30	peptide1	light	TSYPDC[+57]IK	2	0.848165	5.54353	3	0.0373034	132840910	8.42002e+08	62.2908	0	0	1.55012	0.773191	0.957648	0.552255	0.695223	0.734464	0.228394	24.4771	1.33333	0.666667	0
5976	peptide1lightYLVEEIK2_Qhi047_005_itoh_TryLys_0o034ug_3uL_T30	peptide1	light	YLVEEIK	2	0.988347	-1.3738	3	0.0267301	104832006	7.44394e+08	68.0639	0.608813	2	1.54599	0.934328	0.955264	0.792603	0.827089	0.874205	0.0815333	22.7293	0	1	1
5981	peptide1lightMLDMFK2_Qhi047_005_itoh_TryLys_0o034ug_3uL_T30	peptide1	light	MLDMFK	2	0.945877	-0.828173	3	0.0216853	17400978	1.08581e+08	9.76855	0	18	4.41672	0.765584	0.800328	0.113794	0.318682	0.471013	0.700276	14.2111	0.444444	0.666667	0
5984	peptide1lightAPLVLKD2_Qhi047_005_itoh_TryLys_0o034ug_3uL_T30	peptide1	light	APLVLKD	2	0.980185	-1.03061	3	0.0276025	66306577	5.95139e+08	41.809	0	2	2.61464	0.905373	0.922198	0.745034	0.574576	0.800988	0.189925	28.4492	1.77778	0.666667	1
5987	peptide1lightSFDQLTPEESK2_Qhi047_005_itoh_TryLys_0o034ug_3uL_T30	peptide1	light	SFDQLTPEESK	2	0.715101	1.02037	3	0.000955278	5.07264e+06	6.74492e+06	4.84525	1.19502	0	1.36654	0	0	0	0	0	0	0	0	0.333333	0
5988	peptide1lightVEMFFK2_Qhi047_005_itoh_TryLys_0o034ug_3uL_T30	peptide1	light	VEMFFK	2	0.878821	-0.475222	3	0.0324355	24661649	1.34204e+08	17.3202	1.2623	16	5.48642	0.780995	0.802772	0.551696	0.366533	0.644027	0.311627	15.8424	0.444444	0.666667	0
5990	peptide1lightLLLPGELAK2_Qhi047_005_itoh_TryLys_0o034ug_3uL_T30	peptide1	light	LLLPGELAK	2	0.993187	-0.792587	3	0	875781730	8.4291e+09	519.407	0	0	0.628591	0.980681	0.997662	0.992929	0.994987	0.995503	0.00194678	35.8381	0	1	1
5991	peptide1lightLVPVGYGIK2_Qhi047_005_itoh_TryLys_0o034ug_3uL_T30	peptide1	light	LVPVGYGIK	2	0.988154	-0.882842	3	0.019813	133168850	1.10886e+09	75.0673	0	3	2.98558	0.930447	0.979622	0.836223	0.810369	0.896007	0.0850403	29.5841	0.444444	0.666667	1
5992	peptide1lightYFPAFEK2_Qhi047_005_itoh_TryLys_0o034ug_3uL_T30	peptide1	light	YFPAFEK	2	0.995844	-0.471453	3	0.0320545	913045980	1.80331e+10	527.364	0	3	1.45761	0.974528	0.995092	0.986305	0.983349	0.989667	0.00504639	80.163	0	1	1
5998	peptide1lightILYSDQK2_Qhi047_005_itoh_TryLys_0o034ug_3uL_T30	peptide1	light	ILYSDQK	2	0.97548	0.112167	3	0.00403914	61754610	2.89362e+08	39.8967	0	0	1.56414	0.897427	0.945946	0.868911	0.844773	0.900594	0.0486662	21.6143	0	1	1
6000	peptide1lightGYMGEC[+57]GYR2_Qhi047_005_itoh_TryLys_0o034ug_3uL_T30	peptide1	light	GYMGEC[+57]GYR	2	0.861342	-1.41319	3	0.00854709	17173839	5.88622e+07	9.8632	0	2	3.31018	0.525495	0.597215	0.577471	0.417878	0.559399	0.151251	7.34254	0.444444	0.666667	0
6003	peptide1lightTILSLMTR2_Qhi047_005_itoh_TryLys_0o034ug_3uL_T30	peptide1	light	TILSLMTR	2	0.982914	-1.00177	3	0.00719378	68641352	5.4055e+08	40.0005	0.183831	3	2.08753	0.931624	0.937335	0.786939	0.806953	0.858799	0.0790313	24.8312	0.444444	0.666667	1
6005	peptide1lightHPELADK2_Qhi047_005_itoh_TryLys_0o034ug_3uL_T30	peptide1	light	HPELADK	2	0.866852	-0.427542	3	0.01644	3.20428e+06	2.54412e+07	1.93415	3.11899	9	0.774024	0.939472	0.830799	0.418489	0.360756	0.588274	0.389996	23.0857	1.55556	0.333333	0
6006	peptide1lightYGVFMR2_Qhi047_005_itoh_TryLys_0o034ug_3uL_T30	peptide1	light	YGVFMR	2	0.927216	1.47912	3	0.0174237	24813939	1.77301e+08	16.1257	0.275172	16	5.73426	0.784718	0.781944	0.582034	0.316325	0.63227	0.340509	20.1914	1.33333	0.666667	0
6007	peptide1lightNYELHPDK2_Qhi047_005_itoh_TryLys_0o034ug_3uL_T30	peptide1	light	NYELHPDK	2	0.666496	2.99803	3	0.0394048	66723557	2.15673e+08	11.4023	1.21541	0	2.85669	0.851189	0.875297	-0.330407	-0.278957	-0.0489357	6.27953	10.584	2	0.333333	0
6019	peptide1lightALAQYLLLLK2_Qhi047_005_itoh_TryLys_0o034ug_3uL_T30	peptide1	light	ALAQYLLLLK	2	0.888141	-0.653142	3	0.00800785	20231968	7.27739e+07	11.939	0	1	3.36095	0.763211	0.787425	0.558982	0.49947	0.657393	0.20172	7.30571	0.444444	0.666667	0
6020	peptide1lightLFAFVR2_Qhi047_005_itoh_TryLys_0o034ug_3uL_T30	peptide1	light	LFAFVR	2	0.909976	-2.85009	3	0.0394898	18672265	1.21907e+08	10.7163	0	3	5.94786	0.65691	0.713116	0.437131	0.567543	0.599978	0.19687	22.9004	0.666667	0.333333	0
6021	peptide1lightGILSSHPK2_Qhi047_005_itoh_TryLys_0o034ug_3uL_T30	peptide1	light	GILSSHPK	2	0.90731	-0.610896	3	0.00710603	30101156	1.07489e+08	16.504	1.10906	6	0.437637	0.794669	0.81637	-0.25217	0.136112	0.335533	1.89184	5.79169	0.888889	0.666667	0
6027	peptide1lightYLPGPHQK2_Qhi047_005_itoh_TryLys_0o034ug_3uL_T30	peptide1	light	YLPGPHQK	2	0.808955	2.93095	3	0.00919834	30965904	1.75673e+08	11.1075	0.302012	20	1.90431	0.730763	0.903179	0.446433	0.573886	0.634284	0.300139	13.7808	0.444444	0.666667	0
6028	peptide1lightKPFSQHVR2_Qhi047_005_itoh_TryLys_0o034ug_3uL_T30	peptide1	light	KPFSQHVR	2	0.953301	-0.777234	3	0.015308	1.71483e+06	7.93739e+06	0.972047	2.31575	23	1.96374	0.791883	0.758528	0.481586	0.54004	0.623523	0.20086	14.9646	0	1	0
6031	peptide1lightWDSWNK2_Qhi047_005_itoh_TryLys_0o034ug_3uL_T30	peptide1	light	WDSWNK	2	0.988093	-0.954577	3	0	334532240	2.22813e+09	206.485	0	0	0.926798	0.957753	0.991855	0.978302	0.973806	0.983759	0.00781775	31.4803	0	1	1
6034	peptide1lightTC[+57]FVDC[+57]LIEQTHPEIR3_Qhi047_005_itoh_TryLys_0o034ug_3uL_T30	peptide1	light	TC[+57]FVDC[+57]LIEQTHPEIR	3	0.954774	2.03499	3	0.0176092	46119120	1.35976e+08	19.598	2.36724	2	0.826751	0.899107	0.511771	0.853162	0.48741	0.613901	0.270423	8.37249	0.666667	0.333333	0
6035	peptide1lightWGHTVFVAR3_Qhi047_005_itoh_TryLys_0o034ug_3uL_T30	peptide1	light	WGHTVFVAR	3	0.950931	-1.95453	3	0.0220453	40037868	1.78205e+08	22.7018	0	12	1.92318	0.526624	0.812687	0.77043	0.712827	0.774549	0.0534785	23.9842	0.666667	0.333333	1
6038	peptide1lightFLGYTEK2_Qhi047_005_itoh_TryLys_0o034ug_3uL_T30	peptide1	light	FLGYTEK	2	0.958812	-1.00843	3	0.0117549	123210340	8.31003e+08	77.0657	0.467121	3	0.722616	0.928727	0.961064	0.842944	0.787933	0.887337	0.0836001	24.9636	0.444444	0.666667	1
6042	peptide1lightTAENFR2_Qhi047_005_itoh_TryLys_0o034ug_3uL_T30	peptide1	light	TAENFR	2	0.711656	0.29601	3	0.0160671	181064170	8.40455e+08	77.1588	0	0	0.68843	0.624892	0.962952	0.390594	0.375559	0.552883	0.474393	10.1357	0.888889	0.666667	0
6049	peptide1lightFSTVTGESGSADTVRDPR3_Qhi047_005_itoh_TryLys_0o034ug_3uL_T30	peptide1	light	FSTVTGESGSADTVRDPR	3	0.996515	-0.791014	3	0.0267698	358023010	4.01637e+09	138.779	0	0	1.61211	0.963281	0.988331	0.989632	0.989874	0.989191	0.00068482	70.2326	0	1	1
6051	peptide1lightNYPIMNLHER3_Qhi047_005_itoh_TryLys_0o034ug_3uL_T30	peptide1	light	NYPIMNLHER	3	0.95366	1.37828	3	0.00784042	12919804	4.31155e+07	6.26486	0.862607	31	1.28084	0.557387	0.603513	0.400204	0.079837	0.415904	0.596821	8.10029	2.22222	0.666667	0
6052	peptide1lightYKEEFEK2_Qhi047_005_itoh_TryLys_0o034ug_3uL_T30	peptide1	light	YKEEFEK	2	0.496507	-8.76744	3	0.0322236	104252073	2.17342e+08	11.3257	1	0	0.691863	0.412473	0.809978	-0.222194	-0.107771	-0.0708371	2.88722	5.79043	1.11111	0.333333	0
6054	peptide1lightVIQSLPK2_Qhi047_005_itoh_TryLys_0o034ug_3uL_T30	peptide1	light	VIQSLPK	2	0.883906	-4.20086	3	0.0526078	23606154	1.63039e+08	10.7372	0.183318	3	0.331059	0.777246	0.600892	-0.157502	0.394545	0.318519	1.14623	16.0475	1.77778	0.333333	0
6057	peptide1lightVNQGLIR2_Qhi047_005_itoh_TryLys_0o034ug_3uL_T30	peptide1	light	VNQGLIR	2	0.951679	0.765913	3	0.0556727	7322403	3.73121e+07	3.67368	0.539044	37	0.73633	0.763142	0.404371	0.0365474	0.117868	0.189895	0.846972	13.1036	0.666667	0.333333	0
6060	peptide1lightSELENIK2_Qhi047_005_itoh_TryLys_0o034ug_3uL_T30	peptide1	light	SELENIK	2	0.980263	-0.720256	3	0.0287186	38659152	4.21558e+08	24.7083	0	9	3.49159	0.885285	0.971479	0.869361	0.83875	0.910897	0.0635328	92.6817	1.11111	0.333333	1
6061	peptide1lightLTADFR2_Qhi047_005_itoh_TryLys_0o034ug_3uL_T30	peptide1	light	LTADFR	2	0.887245	-4.02597	3	0.0999374	9606146	6.79647e+07	4.58101	1.15949	49	5.96663	0.644754	0.145369	-0.0537412	0.540723	0.131065	1.17209	15.2199	9.77778	0.333333	0
6064	peptide1lightRLTDADAMK2_Qhi047_005_itoh_TryLys_0o034ug_3uL_T30	peptide1	light	RLTDADAMK	2	0.986696	0.969388	3	1.08779e-15	884246140	3.23052e+09	515.515	0	0	0.101589	0.978447	0.997636	0.998978	0.998481	0.998276	0.000554802	13.9759	0	1	1
6068	peptide1lightEHDLVLPMR3_Qhi047_005_itoh_TryLys_0o034ug_3uL_T30	peptide1	light	EHDLVLPMR	3	0.967037	-0.83999	3	0.0246291	37772456	2.59628e+08	19.0596	0	5	4.40542	0.824679	0.881904	0.623675	0.744525	0.766411	0.140652	21.9152	0.444444	0.666667	1
6073	peptide1lightAILNYIASK2_Qhi047_005_itoh_TryLys_0o034ug_3uL_T30	peptide1	light	AILNYIASK	2	0.840285	-3.99609	3	0.0421873	3390108500	3.45183e+10	1443.02	0	0	4.3613	0.735101	0.690352	0.518621	0.973776	0.738279	0.257939	39.1652	2.22222	0.333333	0
6074	peptide1lightRLEEPEESK2_Qhi047_005_itoh_TryLys_0o034ug_3uL_T30	peptide1	light	RLEEPEESK	2	0.952919	0.603965	3	0.0282157	13450212	3.74846e+07	8.27086	0	0	0.308142	0.51462	0.90803	-0.253243	-0.456316	0.228497	9.08506	4.82193	0.888889	0.666667	0
6082	peptide1lightKPVHPNDHVNK3_Qhi047_005_itoh_TryLys_0o034ug_3uL_T30	peptide1	light	KPVHPNDHVNK	3	0.822851	-5.96552	3	0.0186247	18954168	3.84132e+07	8.0487	0.236764	0	1.45754	0.745292	0.829793	0.0579466	0.591735	0.509144	0.654399	2.84802	0.444444	0.666667	0
6089	peptide1lightM[+16]VTTFK2_Qhi047_005_itoh_TryLys_0o034ug_3uL_T30	peptide1	light	M[+16]VTTFK	2	0.911721	1.07486	3	0.010352	11581032	5.24805e+07	7.62428	1.61653	11	3.48943	0.800076	0.709196	0.342418	0.113873	0.483787	0.631188	9.63916	2.44444	0.333333	0
6090	peptide1lightEGLEAAR2_Qhi047_005_itoh_TryLys_0o034ug_3uL_T30	peptide1	light	EGLEAAR	2	0.989889	0.701434	3	0.00919834	548500040	2.66741e+09	375.551	0.114029	0	0.676673	0.971692	0.998909	0.97398	0.97825	0.986381	0.0110659	18.7412	0	1	1
6092	peptide1lightHAEAVAYYK2_Qhi047_005_itoh_TryLys_0o034ug_3uL_T30	peptide1	light	HAEAVAYYK	2	0.383962	11.0818	3	0.0617642	181818284	1.05026e+09	8.07759	0	3	2.69157	0.37542	0.65949	-0.282632	-0.127935	-0.176897	4.97167	20.2941	4	0.666667	0
6093	peptide1lightKDGVDFGK2_Qhi047_005_itoh_TryLys_0o034ug_3uL_T30	peptide1	light	KDGVDFGK	2	0.97455	-1.41254	3	0.0194003	50400545	2.21936e+08	30.6531	1.34785	1	1.63091	0.931667	0.918293	0.338283	0.199845	0.563229	0.641073	7.11687	0.888889	0.666667	0
6096	peptide1lightSPYQEFTDHLVK2_Qhi047_005_itoh_TryLys_0o034ug_3uL_T30	peptide1	light	SPYQEFTDHLVK	2	0.955717	-3.8798	3	0.0392556	23212975	2.33889e+08	9.90674	0	33	5.42717	0.729302	0.566557	0.373824	0.318863	0.444389	0.253026	18.482	1.11111	0.333333	0
6097	peptide1lightILQEDPTNTAAR2_Qhi047_005_itoh_TryLys_0o034ug_3uL_T30	peptide1	light	ILQEDPTNTAAR	2	0.894641	-0.924919	3	0.0220402	7917722	3.18143e+07	3.31377	0	6	4.64429	0.616939	0.554759	0.225511	0.281443	0.394186	0.406464	10.8715	1.11111	0.333333	0
6100	peptide1lightNPVEFTGK2_Qhi047_005_itoh_TryLys_0o034ug_3uL_T30	peptide1	light	NPVEFTGK	2	0.957925	-0.624164	3	0	256113080	1.40871e+09	163.011	1.02881	3	0.239325	0.962425	0.993046	0.791447	0.831307	0.891497	0.0999752	16.9384	0	1	1
6101	peptide1lightFGEILK2_Qhi047_005_itoh_TryLys_0o034ug_3uL_T30	peptide1	light	FGEILK	2	0.989009	0.231782	3	0.00636817	210155890	1.44777e+09	139.185	0	0	0.623731	0.961974	0.984672	0.987061	0.984964	0.985598	0.00107987	22.6688	0	1	1
6108	peptide1lightMLLALR2_Qhi047_005_itoh_TryLys_0o034ug_3uL_T30	peptide1	light	MLLALR	2	0.966726	-0.183148	3	0.011772	61600045	4.90921e+08	40.8881	0.200935	6	1.50342	0.901361	0.941193	0.46709	0.483273	0.690863	0.348569	21.5853	2	0.333333	1
6112	peptide1lightVTNEYNESLLYSPEEPK3_Qhi047_005_itoh_TryLys_0o034ug_3uL_T30	peptide1	light	VTNEYNESLLYSPEEPK	3	0.964874	-6.50038	3	0.019174	23129319	8.8778e+07	9.73441	2.44335	7	0.340501	0.854902	0.56675	0.764119	0.681082	0.660415	0.120648	7.92498	0	1	0
6114	peptide1lightHSPSFSVER2_Qhi047_005_itoh_TryLys_0o034ug_3uL_T30	peptide1	light	HSPSFSVER	2	0.839988	3.8768	3	0.0511821	46596010	3.57496e+08	21.614	0	4	3.00084	0.55335	0.963167	0.347467	0.256384	0.537692	0.600992	29.5638	4.44444	0.333333	0
6116	peptide1lightVLHIQR2_Qhi047_005_itoh_TryLys_0o034ug_3uL_T30	peptide1	light	VLHIQR	2	0.984899	0.785648	3	0.00628677	494766060	1.82174e+09	330.219	0	0	0.14652	0.97841	0.998196	0.993562	0.992604	0.995581	0.00245448	12.9426	0	1	1
6120	peptide1lightEELLFMK2_Qhi047_005_itoh_TryLys_0o034ug_3uL_T30	peptide1	light	EELLFMK	2	0.956722	0.0347304	3	0.0452299	31002671	1.92245e+08	17.1467	1.07573	30	3.09753	0.769286	0.764032	0.0885761	0.0745741	0.398359	1.0411	13.718	2.22222	0.333333	0
6122	peptide1lightILIDIR2_Qhi047_005_itoh_TryLys_0o034ug_3uL_T30	peptide1	light	ILIDIR	2	0.913919	-0.602598	3	0.0479565	17786083	1.06034e+08	11.5884	0	12	4.69207	0.816113	0.670537	0.286967	0.285757	0.474768	0.437002	14.1696	2	0.333333	0
6123	peptide1lightDVLSNLIPK2_Qhi047_005_itoh_TryLys_0o034ug_3uL_T30	peptide1	light	DVLSNLIPK	2	0.987321	-0.24936	3	0.0343107	53794027	9.42741e+08	29.6864	0	8	5.00348	0.940264	0.920062	0.865998	0.835727	0.884215	0.0399156	55.7055	0	1	1
6125	peptide1lightIFPVEK2_Qhi047_005_itoh_TryLys_0o034ug_3uL_T30	peptide1	light	IFPVEK	2	0.859115	-0.843875	3	0.0413229	48763179	4.91047e+08	30.686	2.26124	18	6.38222	0.935012	0.731162	0.315639	0.201126	0.496654	0.547437	17.2232	1.11111	0.333333	0
6126	peptide1lightKAQQELEEQTRR3_Qhi047_005_itoh_TryLys_0o034ug_3uL_T30	peptide1	light	KAQQELEEQTRR	3	0.850958	4.98465	3	0	7.35013e+06	2.84172e+07	3.095	0.35462	0	3.01877	0	0.949863	0.928345	0.853175	0.913455	0.0455254	10.9615	0	1	0
6129	peptide1lightLIPDGC[+57]GVK2_Qhi047_005_itoh_TryLys_0o034ug_3uL_T30	peptide1	light	LIPDGC[+57]GVK	2	0.340555	8.87662	3	0.0412099	2003502590	1.06094e+10	30.2767	0	1	4.079	0.343969	0.939429	0.295382	0.380437	0.347917	0.530588	21.5382	2.22222	0.666667	0
6131	peptide1lightYDNSLK2_Qhi047_005_itoh_TryLys_0o034ug_3uL_T30	peptide1	light	YDNSLK	2	0.97835	0.573616	3	0.0133431	109189423	4.98719e+08	74.7968	0.272446	4	0.418768	0.877772	0.990154	0.673878	0.679465	0.822821	0.189197	9.87386	0	1	1
6134	peptide1lightTPEFLR2_Qhi047_005_itoh_TryLys_0o034ug_3uL_T30	peptide1	light	TPEFLR	2	0.962292	-0.598496	3	0.0215178	121683614	7.32227e+08	86.6637	0	3	1.65966	0.922518	0.982901	0.775693	0.797864	0.877786	0.109012	22.8224	0	1	1
6141	peptide1lightYALTGDEVK2_Qhi047_005_itoh_TryLys_0o034ug_3uL_T30	peptide1	light	YALTGDEVK	2	0.898736	3.46564	3	0.0816417	112315040	1.35516e+09	69.0971	0.418051	3	4.27515	0.78841	0.699144	0.171415	0.547817	0.467755	0.469297	30.3024	2.22222	0.666667	0
6142	peptide1lightLVGGTTPGK2_Qhi047_005_itoh_TryLys_0o034ug_3uL_T30	peptide1	light	LVGGTTPGK	2	0.986215	-2.04561	3	0	107292861	3.65172e+08	68.6782	0.395954	0	0.386012	0.843256	0.962967	0.893015	0.942408	0.933996	0.0314703	7.47197	0	1	1
6153	peptide1lightVFFDLMR2_Qhi047_005_itoh_TryLys_0o034ug_3uL_T30	peptide1	light	VFFDLMR	2	0.914947	-0.647274	3	0.00502872	14609474	8.93347e+07	8.46524	0.373462	29	4.96334	0.641147	0.57768	0.603703	0.453331	0.568379	0.120421	17.9158	2	0.333333	0
6154	peptide1lightGVFVLNK2_Qhi047_005_itoh_TryLys_0o034ug_3uL_T30	peptide1	light	GVFVLNK	2	0.955692	-6.29956	3	0.0389024	25035115	2.48015e+08	14.721	0	9	7.85705	0.820528	0.56667	0.345537	0.237546	0.432232	0.357429	20.8649	1.11111	0.333333	0
6156	peptide1lightSMTQLQGK2_Qhi047_005_itoh_TryLys_0o034ug_3uL_T30	peptide1	light	SMTQLQGK	2	0.870847	0.328061	3	0.0361117	17369359	4.65899e+07	4.60272	1.38433	1	4.18463	0.763572	0.333552	-0.308265	-0.593038	-0.132109	-2.04769	7.63445	3.55556	0.333333	0
6158	peptide1lightSILC[+57]C[+57]LR2_Qhi047_005_itoh_TryLys_0o034ug_3uL_T30	peptide1	light	SILC[+57]C[+57]LR	2	0.945444	-0.632535	3	0.0240637	83758849	5.72543e+08	53.0182	0.580616	6	2.15773	0.92017	0.950488	0.732376	0.599356	0.805189	0.190269	18.8327	0.444444	0.666667	1
6160	peptide1lightYLYVDK2_Qhi047_005_itoh_TryLys_0o034ug_3uL_T30	peptide1	light	YLYVDK	2	0.969547	-1.10997	3	0.00783176	31654543	1.49325e+08	18.545	0.689571	0	1.95302	0.890063	0.97233	0.526991	0.578848	0.736511	0.287044	9.90176	0.444444	0.666667	1
6161	peptide1lightILDEIEEHSIK3_Qhi047_005_itoh_TryLys_0o034ug_3uL_T30	peptide1	light	ILDEIEEHSIK	3	0.945147	-1.09033	3	0.0170376	13314086	5.87273e+07	5.21418	0	7	4.31711	0.673382	0.678987	0.23357	0.576692	0.516311	0.383739	11.3207	1.77778	0.666667	0
6166	peptide1lightHPEYQER2_Qhi047_005_itoh_TryLys_0o034ug_3uL_T30	peptide1	light	HPEYQER	2	0.908847	0.380071	3	0.0273987	3.29141e+06	2.07941e+07	1.71258	3.04057	14	1.90102	0.919706	0.360018	-0.2958	0.0886757	0.0799203	5.27941	9.98419	4.66667	0.333333	0
6167	peptide1lightNVESYTK2_Qhi047_005_itoh_TryLys_0o034ug_3uL_T30	peptide1	light	NVESYTK	2	0.635692	5.58243	3	0.0293676	52218450	1.54659e+08	11.3085	1.00644	0	0.748054	0.628933	0.3615	-0.611943	0.276902	-0.0123163	49.9236	4.62206	0.888889	0.666667	0
6177	peptide1lightQFGHIYMYR3_Qhi047_005_itoh_TryLys_0o034ug_3uL_T30	peptide1	light	QFGHIYMYR	3	0.981696	-0.494735	3	0.0242141	104841030	7.59651e+08	56.3411	0	2	1.86637	0.950094	0.953982	0.951256	0.947053	0.951399	0.00299769	25.6878	0	1	1
6179	peptide1lightLAADDFR2_Qhi047_005_itoh_TryLys_0o034ug_3uL_T30	peptide1	light	LAADDFR	2	0.929989	10.3686	3	0.00916428	201830281	1.33043e+09	153.484	0.139396	7	1.76304	0.894882	0.949173	0.788433	0.803078	0.867209	0.0856877	28.6179	0	1	1
6189	peptide1lightLLVAGEGR2_Qhi047_005_itoh_TryLys_0o034ug_3uL_T30	peptide1	light	LLVAGEGR	2	0.703268	-0.920758	3	0.0679305	192453110	1.21108e+09	74.653	0	0	0.883831	0.585128	0.977289	-0.298147	-0.367534	0.0267979	5.9522	24.9109	4	0.666667	0
6191	peptide1lightMVLVGDVK2_Qhi047_005_itoh_TryLys_0o034ug_3uL_T30	peptide1	light	MVLVGDVK	2	0.841944	1.24231	3	0.0188274	40954286	2.76422e+08	20.0531	0	5	0.0990793	0.781078	0.933165	0.444244	0.499459	0.632843	0.349461	23.6778	1.33333	0.666667	0
6193	peptide1lightVNPFVK2_Qhi047_005_itoh_TryLys_0o034ug_3uL_T30	peptide1	light	VNPFVK	2	0.511619	7.15601	3	0.0599441	94979763	3.99869e+08	12.7104	0.985815	2	2.63969	0.731995	0.722716	-0.510315	-0.343772	-0.269125	-12.4743	12.4505	2.88889	0.333333	0
6196	peptide1lightMIDGKPEYK2_Qhi047_005_itoh_TryLys_0o034ug_3uL_T30	peptide1	light	MIDGKPEYK	2	0.949512	0.899678	3	0.0209145	10814859	4.39181e+07	5.83984	0	2	2.1904	0.755287	0.790452	0.662486	0.488406	0.686567	0.191292	10.3241	0.444444	0.666667	0
6203	peptide1lightDPELGVK2_Qhi047_005_itoh_TryLys_0o034ug_3uL_T30	peptide1	light	DPELGVK	2	0.864213	0.701619	3	0.0523519	7.24598e+06	5.91811e+07	4.67331	1.51176	40	4.34529	0.894669	0.292149	0.0170501	0.230969	0.17512	0.655006	13.584	6.66667	0.666667	0
6206	peptide1lightGLNLLIR2_Qhi047_005_itoh_TryLys_0o034ug_3uL_T30	peptide1	light	GLNLLIR	2	0.925804	-0.992795	3	0.00573309	19736952	1.02487e+08	12.4867	0	4	5.13756	0.692163	0.868407	0.323813	0.163634	0.564076	0.667443	17.2327	0.444444	0.666667	0
6208	peptide1lightGRDWNVDLIPK3_Qhi047_005_itoh_TryLys_0o034ug_3uL_T30	peptide1	light	GRDWNVDLIPK	3	0.678057	8.72887	3	0.0420172	171104360	1.21678e+09	31.0156	0.100837	6	3.33436	0.66433	0.916745	0.154586	0.102577	0.279745	0.951054	35.5875	3.11111	0.666667	0
6209	peptide1lightKVDEAIALFQK2_Qhi047_005_itoh_TryLys_0o034ug_3uL_T30	peptide1	light	KVDEAIALFQK	2	0.987645	-2.38984	3	0.0226033	17184079	4.53354e+07	7.39618	0	8	0.861154	0.564953	0.581026	0.17051	0.343207	0.387872	0.461187	7.96904	0.888889	0.666667	0
6211	peptide1lightKFPVTENSK2_Qhi047_005_itoh_TryLys_0o034ug_3uL_T30	peptide1	light	KFPVTENSK	2	0.844017	1.69247	3	0.0245992	7.40632e+06	1.98337e+07	4.22833	1.57164	1	2.63908	0.657497	0.254343	-0.484064	-0.17554	-0.0604383	-2.24157	4.52764	2.22222	0.666667	0
6214	peptide1lightIPVVFR2_Qhi047_005_itoh_TryLys_0o034ug_3uL_T30	peptide1	light	IPVVFR	2	0.82894	-3.08609	3	0.0277516	10722183	6.05557e+07	7.2341	0	4	6.39352	0	0.720283	0	0	0.360142	1.41421	6.48255	7.55556	0.666667	0
6221	peptide1lightTIIMWK2_Qhi047_005_itoh_TryLys_0o034ug_3uL_T30	peptide1	light	TIIMWK	2	0.95759	0.0134162	3	0.0192431	110924442	8.89037e+08	72.4588	0.146339	2	1.62388	0.785947	0.972816	0.970594	0.947314	0.967529	0.0119701	35.7986	0	1	1
6222	peptide1lightALEEAMEQK2_Qhi047_005_itoh_TryLys_0o034ug_3uL_T30	peptide1	light	ALEEAMEQK	2	0.988457	-0.252574	3	0.0126428	20970288	1.33258e+08	11.0304	0.411837	5	2.44241	0.769342	0.89692	0.707392	0.70763	0.790598	0.115861	25.5077	1.33333	0.666667	1
6224	peptide1lightYDLLEK2_Qhi047_005_itoh_TryLys_0o034ug_3uL_T30	peptide1	light	YDLLEK	2	0.981882	-0.997855	3	0.00484974	76344167	5.33413e+08	48.509	0	1	2.20219	0.952656	0.954354	0.935923	0.904653	0.939253	0.0220201	21.6028	0	1	1
6225	peptide1lightFINYVK2_Qhi047_005_itoh_TryLys_0o034ug_3uL_T30	peptide1	light	FINYVK	2	0.821899	-2.42187	3	0.0627999	71050680	4.76588e+08	36.6936	0.814187	1	1.42308	0.766989	0.970054	-0.234384	-0.21883	0.192679	3.2746	22.0483	4.44444	0.666667	0
6227	peptide1lightLFMYLR2_Qhi047_005_itoh_TryLys_0o034ug_3uL_T30	peptide1	light	LFMYLR	2	0.969046	-0.433772	3	0.032805	72807642	4.9837e+08	45.0056	0	2	1.52227	0.784991	0.941396	0.843517	0.809903	0.882405	0.0644873	25.5898	0	1	1
6232	peptide1lightTSVGPVIQK2_Qhi047_005_itoh_TryLys_0o034ug_3uL_T30	peptide1	light	TSVGPVIQK	2	0.931455	-1.11004	3	0.024113	7.07259e+06	2.32214e+07	4.17907	1.63358	14	3.03365	0.796565	0.437005	0.194514	-0.153937	0.256213	1.52355	7.7283	0.888889	0.666667	0
6244	peptide1lightGVFDLDTTRR3_Qhi047_005_itoh_TryLys_0o034ug_3uL_T30	peptide1	light	GVFDLDTTRR	3	0.812198	2.25764	3	0.0782226	31471317	2.56258e+08	10.8957	0	20	6.03586	0.61656	0.265761	0.565828	0.174654	0.29148	0.498246	24.3296	4.66667	0.333333	0
6246	peptide1lightAC[+57]YGVLR2_Qhi047_005_itoh_TryLys_0o034ug_3uL_T30	peptide1	light	AC[+57]YGVLR	2	0.9442	4.20492	3	0.0123101	75468685	6.16867e+08	47.7942	3.5134	10	8.38837	0.844569	0.779701	0.863717	0.529394	0.752205	0.196063	24.4211	0.444444	0.666667	0
6247	peptide1lightSSPLVSAAR2_Qhi047_005_itoh_TryLys_0o034ug_3uL_T30	peptide1	light	SSPLVSAAR	2	0.821343	1.62301	3	0.011044	9815573	2.09958e+07	5.69281	2.69698	10	0.782499	0.887254	0.667312	0.415468	0.323499	0.512599	0.310034	5.00927	0.666667	0.333333	0
6250	peptide1lightALIVEPSR2_Qhi047_005_itoh_TryLys_0o034ug_3uL_T30	peptide1	light	ALIVEPSR	2	0.913052	-1.30148	3	0.0100172	18037643	9.25949e+07	10.7144	0	13	4.73889	0.795587	0.634586	0.513191	0.485446	0.567206	0.118962	17.9448	0.888889	0.666667	0
6252	peptide1lightRGGGSVVIVGSVAGFTR2_Qhi047_005_itoh_TryLys_0o034ug_3uL_T30	peptide1	light	RGGGSVVIVGSVAGFTR	2	0.919889	-0.972562	3	0.0292428	11869138	4.18656e+07	4.75794	0	13	3.68477	0.458376	0.49911	0.526394	0.476584	0.501371	0.0406749	7.0192	0	1	0
6253	peptide1lightNVNIFK2_Qhi047_005_itoh_TryLys_0o034ug_3uL_T30	peptide1	light	NVNIFK	2	0.983267	-1.02131	3	0.011853	252608680	1.91473e+09	161.262	0	3	3.0673	0.916614	0.987111	0.782857	0.785905	0.877143	0.112184	30.9358	0.444444	0.666667	1
6257	peptide1lightDSIEFFK2_Qhi047_005_itoh_TryLys_0o034ug_3uL_T30	peptide1	light	DSIEFFK	2	0.864067	3.30882	3	0.0606506	127918340	1.23112e+09	59.8599	0	1	4.05365	0.714067	0.241754	0.00333701	0.928177	0.382879	1.00246	32.1685	4.22222	0.333333	0
6262	peptide1lightTHIC[+57]VTR2_Qhi047_005_itoh_TryLys_0o034ug_3uL_T30	peptide1	light	THIC[+57]VTR	2	0.971574	-0.439972	3	0.0284399	135935630	3.18852e+08	67.6599	1	0	1.49004	0.782179	0.967103	-0.344073	-0.316981	0.211511	5.99717	4.76927	0.888889	0.666667	0
6263	peptide1lightFKPAWVK2_Qhi047_005_itoh_TryLys_0o034ug_3uL_T30	peptide1	light	FKPAWVK	2	0.968926	-1.60601	3	0.00637395	304719510	2.23928e+09	176.375	0	5	3.7738	0.934331	0.986234	0.817479	0.80953	0.889752	0.0935506	30.2516	0	1	1
6265	peptide1lightVLVQVR2_Qhi047_005_itoh_TryLys_0o034ug_3uL_T30	peptide1	light	VLVQVR	2	0.927895	-0.318047	3	0.0237436	49409078	2.44926e+08	32.3057	0	0	2.97785	0.834239	0.951974	0.534014	0.428104	0.723241	0.354471	17.5774	1.11111	0.333333	0
6267	peptide1lightLFNLSK2_Qhi047_005_itoh_TryLys_0o034ug_3uL_T30	peptide1	light	LFNLSK	2	0.940767	-0.828867	3	0.0916214	59119015	4.65688e+08	37.7642	0	14	1.18578	0.822492	0.9625	0.130728	0.0282206	0.482024	1.11916	25.8551	6.22222	0.333333	0
6269	peptide1lightKLWGDR2_Qhi047_005_itoh_TryLys_0o034ug_3uL_T30	peptide1	light	KLWGDR	2	0.990876	1.24456	3	0.0117052	37320882	1.98588e+08	24.5956	0.240271	2	0.643148	0.936918	0.935308	0.891605	0.885566	0.910839	0.0245122	17.3059	0	1	1
6274	peptide1lightLGETYK2_Qhi047_005_itoh_TryLys_0o034ug_3uL_T30	peptide1	light	LGETYK	2	0.979832	0.887233	3	0	106873722	4.11779e+08	74.3317	0	0	0.361423	0.93088	0.983991	0.982309	0.979518	0.982675	0.00187901	13.7574	0	1	1
6277	peptide1lightC[+57]IDEIK2_Qhi047_005_itoh_TryLys_0o034ug_3uL_T30	peptide1	light	C[+57]IDEIK	2	0.954582	0.0401363	3	1.08779e-15	12437992	6.03099e+07	8.20357	2.61645	11	2.14451	0.91199	0.963329	0.757437	0.727065	0.849707	0.128627	26.3409	0	1	0
6278	peptide1lightAC[+57]DEGHIIPK3_Qhi047_005_itoh_TryLys_0o034ug_3uL_T30	peptide1	light	AC[+57]DEGHIIPK	3	0.944173	3.84187	3	0	170549490	1.06667e+09	96.8702	0	2	1.99218	0.894995	0.972762	0.907595	0.934609	0.942725	0.0284907	27.339	0	1	1
6279	peptide1lightAIYIFAK2_Qhi047_005_itoh_TryLys_0o034ug_3uL_T30	peptide1	light	AIYIFAK	2	0.982769	-0.89252	3	0.00717069	161098440	1.31818e+09	97.0646	0	1	1.10258	0.76187	0.991824	0.962969	0.965772	0.976497	0.0133454	43.9423	0	1	1
6280	peptide1lightGIGHLC[+57]K2_Qhi047_005_itoh_TryLys_0o034ug_3uL_T30	peptide1	light	GIGHLC[+57]K	2	0.991953	0.895219	3	0.0334784	42589856	1.28878e+08	27.1323	1	0	0.208606	0.836252	0.977533	0.0487726	0.0260019	0.46463	1.26376	4.07713	0.888889	0.666667	0
6281	peptide1lightHITDEADR2_Qhi047_005_itoh_TryLys_0o034ug_3uL_T30	peptide1	light	HITDEADR	2	0.98169	-0.834589	3	0.0187524	4.29633e+06	1.08874e+07	1.14722	2.17796	1	3.13128	0.782217	0.136771	0.0211648	0.706703	0.259129	1.03971	8.45802	0.888889	0.666667	0
6282	peptide1lightFVMEQGR2_Qhi047_005_itoh_TryLys_0o034ug_3uL_T30	peptide1	light	FVMEQGR	2	0.977707	-0.0531771	3	0	672833500	3.72938e+09	418.641	0	0	0.76041	0.971645	0.996405	0.989794	0.990058	0.992859	0.00308061	20.85	0	1	1
6286	peptide1lightDYPDMAK2_Qhi047_005_itoh_TryLys_0o034ug_3uL_T30	peptide1	light	DYPDMAK	2	0.973716	-0.667044	3	0.0101579	75455408	4.87143e+08	47.0272	0	0	1.02265	0.933946	0.987832	0.971705	0.967625	0.978393	0.00894166	33.2653	0	1	1
6290	peptide1lightGVNAIVYMIDAADREK3_Qhi047_005_itoh_TryLys_0o034ug_3uL_T30	peptide1	light	GVNAIVYMIDAADREK	3	0.892987	-5.60281	3	0.0172512	44038125	1.0921e+08	24.484	0.998978	0	0.574151	0.630899	0.91224	-0.0082784	-0.293237	0.28818	2.52698	6.46699	0.888889	0.666667	0
6293	peptide1lightGGGQIIPTAR2_Qhi047_005_itoh_TryLys_0o034ug_3uL_T30	peptide1	light	GGGQIIPTAR	2	0.974561	-5.57345	3	0.0367737	178932130	2.0975e+09	105.143	1.82379	29	0.621689	0.940968	0.970064	0.309281	0.367897	0.607063	0.543892	29.0013	2.22222	0.666667	0
6294	peptide1lightDRGFELTFK3_Qhi047_005_itoh_TryLys_0o034ug_3uL_T30	peptide1	light	DRGFELTFK	3	0.982168	-0.829222	3	0.026044	25984367	1.31327e+08	13.7631	0	0	0.850516	0.750352	0.795435	0.744306	0.799026	0.778812	0.0320577	14.6443	0.444444	0.666667	1
6299	peptide1lightYPLAVRPFYTMPDPR3_Qhi047_005_itoh_TryLys_0o034ug_3uL_T30	peptide1	light	YPLAVRPFYTMPDPR	3	0.840545	3.22993	3	0.0519274	70884240	5.39081e+08	36.1492	0.137791	5	4.6562	0.615549	0.305124	0.107411	0.762902	0.316123	0.700676	25.5182	3.11111	0.666667	0
6303	peptide1lightNHAAPFSK2_Qhi047_005_itoh_TryLys_0o034ug_3uL_T30	peptide1	light	NHAAPFSK	2	0.846538	-1.71173	3	0.0358924	26262083	1.09908e+08	11.2597	1.94884	2	1.48518	0.879345	-0.0735467	0.376328	0.247469	0.133108	1.03133	2.51963	1.55556	0.333333	0
6304	peptide1lightVHFTAER2_Qhi047_005_itoh_TryLys_0o034ug_3uL_T30	peptide1	light	VHFTAER	2	0.946369	10.1953	3	0	710221240	1.85006e+09	467.806	3.27808	0	0.48655	0.923241	0.998597	0.96978	0.977119	0.984125	0.0124534	9.84125	0	1	0
6310	peptide1lightMGLSMDR2_Qhi047_005_itoh_TryLys_0o034ug_3uL_T30	peptide1	light	MGLSMDR	2	0.922418	-1.18539	3	0.0405878	20662614	8.90332e+07	14.3212	0.4199	28	2.80961	0.760129	0.590935	0.066629	0.128149	0.325935	0.893499	11.4835	1.33333	0.333333	0
6311	peptide1lightQPTIFQNK2_Qhi047_005_itoh_TryLys_0o034ug_3uL_T30	peptide1	light	QPTIFQNK	2	0.975234	2.47167	3	0.021709	62838675	4.7483e+08	38.4653	0.579855	1	0.716653	0.79563	0.962067	0.653196	0.680953	0.798042	0.182285	25.6055	0.888889	0.666667	1
6312	peptide1lightDLLPPEDASR2_Qhi047_005_itoh_TryLys_0o034ug_3uL_T30	peptide1	light	DLLPPEDASR	2	0.938075	-0.292748	3	0.0226576	23226746	1.64178e+08	12.4784	0	40	5.66404	0.762484	0.662736	0.172808	0.209239	0.406927	0.639933	14.0183	0.666667	0.333333	0
6325	peptide1lightYIEVFK2_Qhi047_005_itoh_TryLys_0o034ug_3uL_T30	peptide1	light	YIEVFK	2	0.957077	1.47487	3	0.0245608	71360006	6.67218e+08	42.8934	0.396679	18	2.31946	0.793937	0.892707	0.171899	0.190598	0.492076	0.801794	25.7871	7.11111	0.333333	0
6326	peptide1lightELAALPK2_Qhi047_005_itoh_TryLys_0o034ug_3uL_T30	peptide1	light	ELAALPK	2	0.768807	2.42693	3	0.0193476	35512835	3.40723e+08	14.4671	1.14862	28	0.902041	0.675931	0.319652	0.208963	-0.144678	0.138484	1.5473	18.1218	9.33333	0.333333	0
6328	peptide1lightC[+57]TVFPK2_Qhi047_005_itoh_TryLys_0o034ug_3uL_T30	peptide1	light	C[+57]TVFPK	2	0.873765	-5.41692	3	0.0340314	28419723	2.28113e+08	14.9915	0	18	4.6579	0.781004	0.259098	0.167035	0.534844	0.267041	0.487862	17.2942	2.66667	0.333333	0
6332	peptide1lightYPIRDHMDQWK3_Qhi047_005_itoh_TryLys_0o034ug_3uL_T30	peptide1	light	YPIRDHMDQWK	3	0.984807	-0.948794	3	0.0274299	45715235	3.46557e+08	20.7602	0.899683	5	1.38631	0.914333	0.895897	0.824617	0.708823	0.818769	0.0951989	22.853	0.666667	0.333333	1
6333	peptide1lightDLYEPTHGGK2_Qhi047_005_itoh_TryLys_0o034ug_3uL_T30	peptide1	light	DLYEPTHGGK	2	0.974209	3.07741	3	0.0363518	9338904	2.79272e+07	4.36442	0.956475	13	0.960362	0.775031	0.429354	-0.0585134	-0.00881036	0.167709	1.8165	5.78547	3.77778	0.333333	0
6339	peptide1lightVLEPTWK2_Qhi047_005_itoh_TryLys_0o034ug_3uL_T30	peptide1	light	VLEPTWK	2	0.995597	-0.101427	3	0	198001200	1.44709e+09	114.048	0.152957	0	0.902344	0.959464	0.991244	0.931774	0.937817	0.959421	0.0280243	25.9044	0	1	1
6341	peptide1lightFIGELFK2_Qhi047_005_itoh_TryLys_0o034ug_3uL_T30	peptide1	light	FIGELFK	2	0.851459	-0.589417	3	0.077308	18800745	1.06302e+08	6.37377	0	10	4.0861	0.763234	0.791574	-0.0701699	0.187508	0.325544	1.19205	15.1661	1.77778	0.666667	0
6347	peptide1lightVEQHVVDGK2_Qhi047_005_itoh_TryLys_0o034ug_3uL_T30	peptide1	light	VEQHVVDGK	2	0.855716	-2.29185	3	0.00952282	4675855	1.75979e+07	1.66497	0.932879	4	0.635617	0.675806	0.532929	-0.083793	0.332675	0.28136	0.985717	7.22085	0.666667	0.333333	0
6350	peptide1lightGLPHWPK2_Qhi047_005_itoh_TryLys_0o034ug_3uL_T30	peptide1	light	GLPHWPK	2	0.95207	-2.2432	3	0.0160744	53594439	6.02923e+08	25.8797	1.6622	52	3.17037	0.836321	0.779181	0.447022	0.616355	0.636344	0.2208	34.8112	1.77778	0.333333	0
6353	peptide1lightELHINLIPSK3_Qhi047_005_itoh_TryLys_0o034ug_3uL_T30	peptide1	light	ELHINLIPSK	3	0.944463	-1.20845	3	0.148715	108800740	8.62021e+08	42.0643	1	2	6.35615	0.91908	0.961781	0.148537	0.162104	0.484105	0.896423	23.0216	9.55556	0.333333	0
6357	peptide1lightRIPYTPGEIPK3_Qhi047_005_itoh_TryLys_0o034ug_3uL_T30	peptide1	light	RIPYTPGEIPK	3	0.918054	-0.497287	3	0.0171011	61455263	3.90472e+08	34.1908	0.177663	0	2.01174	0.716626	0.902752	0.79515	0.832673	0.850668	0.0528659	20.9321	0.444444	0.666667	1
6359	peptide1lightKAGNFYVPAEPK3_Qhi047_005_itoh_TryLys_0o034ug_3uL_T30	peptide1	light	KAGNFYVPAEPK	3	0.960922	-1.08253	3	0.0364944	32916188	2.10746e+08	18.0783	0	10	1.65785	0.833108	0.79273	0.695238	0.6582	0.729055	0.0793135	22.2045	0.444444	0.666667	1
6361	peptide1lightGGIMLPEK2_Qhi047_005_itoh_TryLys_0o034ug_3uL_T30	peptide1	light	GGIMLPEK	2	0.965075	-0.163156	3	0.0102326	412538390	3.32039e+09	256.994	0	0	1.12186	0.951696	0.988948	0.973364	0.958897	0.977968	0.012602	31.295	0	1	1
6362	peptide1lightFFPASADR2_Qhi047_005_itoh_TryLys_0o034ug_3uL_T30	peptide1	light	FFPASADR	2	0.832111	2.85828	3	0.0193124	28488946	1.86584e+08	12.9569	3.29933	23	6.16242	0.799471	0.194195	0.334996	0.49403	0.302244	0.359108	15.3054	0.888889	0.666667	0
6363	peptide1lightELHSILQHK3_Qhi047_005_itoh_TryLys_0o034ug_3uL_T30	peptide1	light	ELHSILQHK	3	0.973026	1.26763	3	0.0094518	169676420	7.90199e+08	95.3808	0	0	0.924469	0.856267	0.98654	0.938828	0.948345	0.96157	0.0215239	23.0777	0	1	1
6365	peptide1lightYNLYGK2_Qhi047_005_itoh_TryLys_0o034ug_3uL_T30	peptide1	light	YNLYGK	2	0.991812	-1.22762	3	0.00800265	1152276960	6.22189e+09	765.669	0	0	0.289002	0.970448	0.998621	0.989649	0.988934	0.99371	0.00444122	19.8742	0	1	1
6375	peptide1lightANFTVQR2_Qhi047_005_itoh_TryLys_0o034ug_3uL_T30	peptide1	light	ANFTVQR	2	0.980463	0.760782	3	0.0151601	51010599	3.57754e+08	32.6108	0	3	0.966427	0.902932	0.965327	0.851728	0.807924	0.897281	0.0758082	36.0672	0.444444	0.666667	1
6382	peptide1lightKPDGSTVTQR2_Qhi047_005_itoh_TryLys_0o034ug_3uL_T30	peptide1	light	KPDGSTVTQR	2	0.97865	-0.199472	3	0.0123503	21498556	1.66768e+08	12.0041	0.112847	2	2.32794	0.941441	0.976579	0.929541	0.954468	0.955775	0.0201511	45.0819	0.444444	0.666667	1
6390	peptide1lightFGHTFC[+57]K2_Qhi047_005_itoh_TryLys_0o034ug_3uL_T30	peptide1	light	FGHTFC[+57]K	2	0.892811	3.50381	3	0.0262674	1.37214e+07	4.55808e+07	6.83126	0.958126	2	2.2437	0.749536	-0.0527862	0.188126	-0.555396	-0.119141	-2.21217	4.74219	2	0.333333	0
6395	peptide1lightSLMDGESEDR3_Qhi047_005_itoh_TryLys_0o034ug_3uL_T30	peptide1	light	SLMDGESEDR	3	0.93188	2.55541	3	0.0349355	9884607	4.18755e+07	3.57952	0	7	6.22483	0.539771	0.508091	0.433992	0.132618	0.413791	0.453271	7.83189	1.33333	0.666667	0
6396	peptide1lightAHLGTALK2_Qhi047_005_itoh_TryLys_0o034ug_3uL_T30	peptide1	light	AHLGTALK	2	0.829224	2.27774	3	0.0508479	235732390	8.44369e+08	100.679	1.15667	0	2.32422	0.936775	0.950861	-0.511935	-0.490501	0.0092681	-39.8202	9.36518	1.77778	0.666667	0
6400	peptide1lightTHPLFK2_Qhi047_005_itoh_TryLys_0o034ug_3uL_T30	peptide1	light	THPLFK	2	0.758563	2.96221	3	0.0163881	76101940	4.40266e+08	27.3384	0.112333	0	2.99686	0.784832	0.949681	0.78828	0.747127	0.828908	0.105527	20.6597	0.444444	0.666667	0
6405	peptide1lightHVQITIER2_Qhi047_005_itoh_TryLys_0o034ug_3uL_T30	peptide1	light	HVQITIER	2	0.817553	-1.89374	3	0.0141298	20519190	7.98793e+07	13.7245	0	3	3.69646	0.554872	0.727756	0.242422	0.388358	0.494748	0.448975	10.3564	1.11111	0.333333	0
6416	peptide1lightALTSFER2_Qhi047_005_itoh_TryLys_0o034ug_3uL_T30	peptide1	light	ALTSFER	2	0.930219	-2.85195	3	0	449601190	4.25296e+09	332.074	0	1	1.05235	0.91536	0.983847	0.94536	0.952283	0.964574	0.0174403	34.7247	0	1	1
6417	peptide1lightGFQVYK2_Qhi047_005_itoh_TryLys_0o034ug_3uL_T30	peptide1	light	GFQVYK	2	0.986655	-0.41815	3	0.00639011	72352841	3.81637e+08	47.0743	0	1	1.22227	0.791854	0.962374	0.836818	0.846127	0.897155	0.0647788	18.8403	0	1	1
6418	peptide1lightIFGGLDR2_Qhi047_005_itoh_TryLys_0o034ug_3uL_T30	peptide1	light	IFGGLDR	2	0.923933	-0.0306199	3	0.0502193	28254511	1.52192e+08	20.6029	1.43867	13	4.54867	0.799426	0.402304	0.167818	0.0719394	0.271153	0.648402	5.1588	3.33333	0.333333	0
6427	peptide1lightTYFTDKK2_Qhi047_005_itoh_TryLys_0o034ug_3uL_T30	peptide1	light	TYFTDKK	2	0.88446	1.47954	3	0.01064	24495998	8.50754e+07	14.1452	0.257672	0	0.893081	0.803268	0.926351	0.670106	0.616059	0.761756	0.183517	7.44575	0.444444	0.666667	0
6432	peptide1lightFLRTM[+16]DVFDMEQGGWLK3_Qhi047_005_itoh_TryLys_0o034ug_3uL_T30	peptide1	light	FLRTM[+16]DVFDMEQGGWLK	3	0.858452	4.20142	3	0.0827328	34255120	1.35422e+08	4.44492	1	16	5.99734	0.620454	-0.369829	0.385607	-0.268168	-0.178706	-3.97881	13.2627	7.11111	0.333333	0
6433	peptide1lightLNSDFDR2_Qhi047_005_itoh_TryLys_0o034ug_3uL_T30	peptide1	light	LNSDFDR	2	0.716104	8.11844	3	0.0848733	27327090	1.47264e+08	8.7878	2.50996	10	3.64916	0.567959	0.117757	-0.680655	-0.632002	-0.479164	-0.917518	12.8191	4.88889	0.333333	0
6437	peptide1lightQHGDVVSAIK2_Qhi047_005_itoh_TryLys_0o034ug_3uL_T30	peptide1	light	QHGDVVSAIK	2	0.936191	-0.062664	3	0	15347013	5.99632e+07	8.92597	0	1	3.05734	0.771191	0.858932	0.6063	0.50227	0.706842	0.22835	9.18894	0	1	0
6439	peptide1lightLAEAGYR2_Qhi047_005_itoh_TryLys_0o034ug_3uL_T30	peptide1	light	LAEAGYR	2	0.992195	1.22338	3	0.00638088	64940025	2.35038e+08	40.7236	0	0	1.2738	0.957582	0.985807	0.819301	0.78257	0.890422	0.10252	9.79464	0	1	1
6442	peptide1lightDDSIPVNR2_Qhi047_005_itoh_TryLys_0o034ug_3uL_T30	peptide1	light	DDSIPVNR	2	0.889976	1.47867	3	0.0701359	24473700	1.69095e+08	13.3788	1.15316	8	1.44689	0.862994	0.716167	0.409293	0.382691	0.52703	0.301008	24.0707	1.33333	0.333333	0
6449	peptide1lightSNYFLK2_Qhi047_005_itoh_TryLys_0o034ug_3uL_T30	peptide1	light	SNYFLK	2	0.977904	-1.04097	3	0.0216812	91878988	6.25699e+08	60.1276	0	1	2.8161	0.926387	0.971885	0.848153	0.89132	0.913641	0.0567356	24.6683	0	1	1
6452	peptide1lightVTQTFGENMQK2_Qhi047_005_itoh_TryLys_0o034ug_3uL_T30	peptide1	light	VTQTFGENMQK	2	0.930848	-0.827535	3	0.00633642	13399728	2.69367e+07	5.44271	0	4	1.83679	0	0.455413	-0.266313	0.260165	0.187577	2.0354	6.78558	0	1	0
6456	peptide1lightVVNISSSM[+16]GR2_Qhi047_005_itoh_TryLys_0o034ug_3uL_T30	peptide1	light	VVNISSSM[+16]GR	2	0.858324	2.69029	3	0.0263882	11835484	4.85313e+07	4.36547	0.551427	0	0.671154	0.752982	0.774798	0.313827	0.357525	0.466737	0.431016	9.9274	0.444444	0.666667	0
6457	peptide1lightGAIEKEVVNQAR2_Qhi047_005_itoh_TryLys_0o034ug_3uL_T30	peptide1	light	GAIEKEVVNQAR	2	0.726166	-4.03445	3	0.0121288	5686987	2.26221e+07	3.52717	0	2	5.32358	0	0.364829	0	0	0.182415	1.41421	3.33991	5.33333	0.666667	0
6461	peptide1lightVGALNELR2_Qhi047_005_itoh_TryLys_0o034ug_3uL_T30	peptide1	light	VGALNELR	2	0.845465	0.192452	3	0.0160119	6343015	2.74308e+07	4.04273	0	13	5.3684	0	0.617953	0	0	0.308977	1.41421	4.32567	5.77778	0.666667	0
6464	peptide1lightGYFEDR2_Qhi047_005_itoh_TryLys_0o034ug_3uL_T30	peptide1	light	GYFEDR	2	0.967466	-1.24392	3	0.0189458	107841852	5.34935e+08	68.631	0	0	1.0442	0.90549	0.941699	0.865218	0.860556	0.900785	0.0418385	16.2141	0	1	1
6469	peptide1lightRVC[+57]EEIAIIPSK2_Qhi047_005_itoh_TryLys_0o034ug_3uL_T30	peptide1	light	RVC[+57]EEIAIIPSK	2	0.899335	-1.0226	3	0.032117	24142347	1.21447e+08	13.3299	0	16	3.65931	0.699965	0.671282	0.205501	0.365222	0.449618	0.466803	14.2095	1.11111	0.333333	0
6475	peptide1lightDHAVFTR2_Qhi047_005_itoh_TryLys_0o034ug_3uL_T30	peptide1	light	DHAVFTR	2	0.821773	3.29653	3	0.0614749	62863710	2.1734e+08	17.1119	1.21416	0	1.76667	0.747125	0.933052	-0.506598	-0.508444	-0.110268	-24.848	10.4496	2.88889	0.333333	0
6476	peptide1lightHPDIFK2_Qhi047_005_itoh_TryLys_0o034ug_3uL_T30	peptide1	light	HPDIFK	2	0.80484	5.04236	3	0.0205057	47032740	3.53361e+08	19.911	0.204597	3	2.83006	0.811298	0.836741	0.817474	0.759014	0.808154	0.0410854	33.6552	0.444444	0.666667	0
6477	peptide1lightEAKPDELMDSK2_Qhi047_005_itoh_TryLys_0o034ug_3uL_T30	peptide1	light	EAKPDELMDSK	2	0.844373	1.80038	3	0.00726748	4.57209e+06	1.30173e+07	2.29868	0.339407	13	3.64041	0.510031	0.35849	-0.0176432	0.290636	0.205174	0.777592	7.25155	0.666667	0.333333	0
